# Supplementary material for: A novel T-cell exhaustion-related feature can accurately predict the prognosis of OC patients
Source: Front Pharmacol. 2023 May 22;14:1192777. doi: 10.3389/fphar.2023.1192777 (PMC10239809; doi:10.3389/fphar.2023.1192777)
Supplement: Supplementary file 1 [file Table1.xls]

id	IFN GAMMA	TNF	IL2	CTL
TCGA-04-1331	0.431748285	0.392116351	0.287382146	-0.040675303
TCGA-04-1332	0.434636943	0.499438745	0.336916553	0.065338101
TCGA-04-1338	0.490629408	0.636175499	0.399262977	0.287699482
TCGA-04-1341	0.444517226	0.359636295	0.284057545	0.050142431
TCGA-04-1343	0.458479447	0.549817584	0.328665408	0.160027075
TCGA-04-1347	0.235599878	0.261226346	0.226718707	0.008542502
TCGA-04-1350	0.234028053	0.296003759	0.210638292	-0.093016255
TCGA-04-1356	0.390821186	0.484899196	0.334441327	0.05103104
TCGA-04-1361	0.521839624	0.423832016	0.302654363	0.178586551
TCGA-04-1362	0.432221958	0.460032549	0.284170393	0.059773611
TCGA-04-1364	0.260989218	0.284694121	0.198839413	-0.169965901
TCGA-04-1365	0.566838193	0.449184881	0.313895058	0.260067088
TCGA-04-1514	0.289318632	0.314778773	0.236178841	-0.195577998
TCGA-04-1519	0.354412864	0.330513746	0.229512868	-0.075457871
TCGA-04-1530	0.513868157	0.604383066	0.379509621	0.192480586
TCGA-04-1536	0.446546771	0.428545958	0.277740721	0.079874574
TCGA-04-1542	0.278449439	0.307528821	0.248910847	-0.083418041
TCGA-04-1648	0.440139873	0.397517754	0.331617121	0.205929595
TCGA-04-1651	0.493145748	0.487260672	0.332601374	0.035921892
TCGA-04-1655	0.246729329	0.441768907	0.273516775	-0.076595752
TCGA-09-0364	0.1319521	0.195003671	0.197656621	-0.232161334
TCGA-09-0366	0.567091993	0.52134368	0.374962442	0.246559765
TCGA-09-0367	0.475828331	0.45039679	0.317311243	0.241569742
TCGA-09-0369	0.240506721	0.277610101	0.267630975	0.012836711
TCGA-09-1662	0.475373808	0.4931156	0.34122199	0.22537627
TCGA-09-1666	0.611004316	0.403610433	0.333318351	0.18704057
TCGA-09-1669	0.459017479	0.411831189	0.308374713	0.151201145
TCGA-09-1670	0.528544739	0.40044035	0.286141524	0.105680607
TCGA-09-1673	0.417460082	0.383658429	0.314960404	0.084015277
TCGA-09-2045	0.556164575	0.42233283	0.304206987	0.089524198
TCGA-09-2048	0.187587524	0.26271141	0.238027467	-0.070857815
TCGA-09-2051	0.632050752	0.430979887	0.326116139	0.200319401
TCGA-09-2054	0.296096867	0.35613773	0.276216658	0.023279167
TCGA-10-0927	0.344904624	0.380715094	0.276313744	0.029102994
TCGA-10-0928	0.366519832	0.42981765	0.287740101	-0.068288464
TCGA-10-0931	0.517284646	0.535102284	0.325852724	0.129872195
TCGA-10-0933	0.478664222	0.374625643	0.27821797	-0.000754249
TCGA-10-0936	0.518544754	0.38338432	0.261662239	0.073894717
TCGA-10-0937	0.495331382	0.427229978	0.290075475	0.215924783
TCGA-10-0938	0.384306684	0.362208535	0.227460424	-0.136564379
TCGA-13-0714	0.426302149	0.473011342	0.341700926	0.177219327
TCGA-13-0720	0.494028681	0.493547015	0.328628973	-0.031851784
TCGA-13-0724	0.44554404	0.470463881	0.306066193	0.072351291
TCGA-13-0725	0.443579084	0.39008065	0.29249026	0.168413567
TCGA-13-0726	0.440429789	0.417786854	0.302949495	0.19762725
TCGA-13-0727	0.395804567	0.396520934	0.268333011	0.044887956
TCGA-13-0730	0.431263193	0.381783703	0.290473802	0.035079249
TCGA-13-0762	0.318148428	0.349930607	0.24641438	0.023441303
TCGA-13-0765	0.482877406	0.473600168	0.30102163	0.141164018
TCGA-13-0766	0.49287357	0.431858801	0.33643138	0.110008631
TCGA-13-0768	0.690132449	0.592705918	0.458782887	0.479815874
TCGA-13-0795	0.580926089	0.444113117	0.332184322	0.312152317
TCGA-13-0797	0.539853274	0.43056475	0.306195173	0.169583595
TCGA-13-0800	0.3189824	0.203611853	0.209914041	-0.158124641
TCGA-13-0804	0.496916662	0.457754727	0.3217747	0.356431975
TCGA-13-0883	0.382381987	0.494740779	0.337004106	0.102316618
TCGA-13-0885	0.61520312	0.4312285	0.35126375	0.375573062
TCGA-13-0886	0.619425912	0.524650417	0.380328548	0.318408351
TCGA-13-0887	0.531773059	0.54767892	0.347440865	0.110040011
TCGA-13-0888	0.209672435	0.29970214	0.260109053	-0.093311833
TCGA-13-0891	0.446882254	0.326085683	0.25970177	0.105398434
TCGA-13-0897	0.560087749	0.468947013	0.36250225	0.218070523
TCGA-13-0906	0.516012286	0.446190849	0.318582006	0.059009377
TCGA-13-0911	0.546988863	0.611064962	0.402150878	0.238811284
TCGA-13-0913	0.510913076	0.419487406	0.305363527	0.186044981
TCGA-13-0916	0.54657605	0.346707427	0.326136896	0.102632653
TCGA-13-0920	0.413663118	0.294534331	0.269092618	0.008939071
TCGA-13-0923	0.58318338	0.434580031	0.294188318	0.183689539
TCGA-13-0924	0.535054774	0.532987856	0.386274466	0.308107032
TCGA-13-1403	0.449377941	0.509467008	0.291197953	-0.011137224
TCGA-13-1404	0.422147988	0.40631339	0.294927833	0.060425119
TCGA-13-1405	0.48480785	0.472427306	0.359575586	0.191794692
TCGA-13-1407	0.249993289	0.280104517	0.226526799	-0.118475981
TCGA-13-1408	0.47250854	0.471376794	0.348530798	0.101856654
TCGA-13-1409	0.308126311	0.25755606	0.188057514	-0.116273071
TCGA-13-1410	0.535876006	0.432552129	0.301725312	0.109994445
TCGA-13-1411	0.555478479	0.561681173	0.427883633	0.404233496
TCGA-13-1477	0.32468472	0.402318587	0.2709423	-0.019422209
TCGA-13-1483	0.54202237	0.552740908	0.344110914	0.066177923
TCGA-13-1485	0.350169847	0.529381643	0.332605391	0.031280306
TCGA-13-1487	0.367209283	0.449140637	0.306510523	0.005408275
TCGA-13-1488	0.585837046	0.506399706	0.315104727	0.146017869
TCGA-13-1489	0.328981492	0.316531169	0.229514814	-0.051714623
TCGA-13-1492	0.475250749	0.349858783	0.272039705	-0.074273658
TCGA-13-1495	0.466009583	0.450318079	0.338841461	0.085348316
TCGA-13-1496	0.659143536	0.452713188	0.327044863	0.38691515
TCGA-13-1497	0.469753949	0.435700313	0.284058665	0.074161887
TCGA-13-1498	0.598774602	0.55335857	0.356368588	0.304081252
TCGA-13-1499	0.561952437	0.537363473	0.394981621	0.336468555
TCGA-13-1501	0.339898386	0.388484426	0.299134569	0.033149957
TCGA-13-1505	0.417515293	0.396460621	0.308500303	0.066638271
TCGA-13-1506	0.514373266	0.459883333	0.324306591	0.047873053
TCGA-13-1507	0.586924868	0.502311444	0.348848272	0.316379895
TCGA-13-1509	0.442218548	0.481267266	0.337397985	0.112113898
TCGA-13-1510	0.49292295	0.4806906	0.301222303	0.113980463
TCGA-13-1511	0.529775942	0.480937477	0.340383832	0.044711087
TCGA-13-1512	0.475765907	0.414742318	0.332574169	0.146099906
TCGA-13-2060	0.592145144	0.454448076	0.327616338	0.26286679
TCGA-13-A5FT	0.487848133	0.421458292	0.288259149	-0.083883514
TCGA-20-0987	0.630806494	0.511014592	0.404979143	0.449001851
TCGA-20-0991	0.667076977	0.529769836	0.435979306	0.437053421
TCGA-20-1682	0.464356322	0.45999396	0.352134498	0.209114683
TCGA-20-1683	0.398593103	0.305597751	0.249154168	-0.029873329
TCGA-20-1686	0.402264172	0.349657497	0.274105995	0.012097067
TCGA-20-1687	0.489144573	0.458876551	0.313213867	0.152191287
TCGA-23-1022	0.215738081	0.25643135	0.210413465	-0.053483527
TCGA-23-1023	0.571607648	0.49509291	0.336071181	0.262584736
TCGA-23-1024	0.48373646	0.305196887	0.264666923	-0.043205885
TCGA-23-1027	0.480976854	0.524930748	0.333741693	0.120437523
TCGA-23-1028	0.544440797	0.551731895	0.359760643	0.150283036
TCGA-23-1030	0.538854907	0.58544285	0.346866038	0.116125421
TCGA-23-1107	0.407555374	0.372747461	0.27739289	0.078046731
TCGA-23-1109	0.387588586	0.456531685	0.287342863	0.099913847
TCGA-23-1110	0.198510077	0.239353827	0.200461711	-0.138226727
TCGA-23-1111	0.467528228	0.415327819	0.325706372	-0.000828719
TCGA-23-1113	0.301132081	0.356414361	0.268777313	0.024812042
TCGA-23-1116	0.586876702	0.645478475	0.433098184	0.267880671
TCGA-23-1118	0.499987882	0.448831193	0.292713901	0.116450525
TCGA-23-1119	0.467023926	0.402440567	0.348012805	0.229666606
TCGA-23-1120	0.587069652	0.436757914	0.30875787	0.239597595
TCGA-23-1122	0.460162828	0.427209037	0.285389489	0.051779267
TCGA-23-1123	0.583565662	0.398885492	0.318557945	0.279232387
TCGA-23-1809	0.344998239	0.330024954	0.23697239	-0.054859191
TCGA-23-2077	0.476199847	0.376297431	0.293891463	0.141617847
TCGA-23-2078	0.460277719	0.470775923	0.362717759	0.241211259
TCGA-23-2084	0.598612804	0.455222876	0.327729113	0.103642457
TCGA-24-0966	0.487541876	0.35489956	0.266566858	0.093321501
TCGA-24-0968	0.600109714	0.536687334	0.358995173	0.270883464
TCGA-24-0979	0.464137888	0.507045895	0.318038072	-0.002786374
TCGA-24-0982	0.440330249	0.407833998	0.287490842	0.014378557
TCGA-24-1103	0.409189251	0.394729672	0.272807011	-0.028577736
TCGA-24-1104	0.516634066	0.459509914	0.329551169	0.289292596
TCGA-24-1105	0.415428903	0.424397921	0.29545054	0.104637543
TCGA-24-1413	0.6065632	0.444459668	0.310230239	0.053369686
TCGA-24-1416	0.480480857	0.497921054	0.308302925	0.084418325
TCGA-24-1417	0.613383444	0.533390375	0.360911858	0.284125816
TCGA-24-1418	0.431633744	0.501656378	0.330127242	0.054223188
TCGA-24-1419	0.387333255	0.312434621	0.26655062	-0.113938297
TCGA-24-1422	0.5066205	0.514678543	0.363922285	0.367111089
TCGA-24-1423	0.54233024	0.465803964	0.328851074	0.051378899
TCGA-24-1424	0.500566046	0.458453187	0.330985191	0.050877904
TCGA-24-1425	0.502241294	0.59352902	0.391178545	0.177976467
TCGA-24-1426	0.36255383	0.314205692	0.226432155	-0.020822334
TCGA-24-1427	0.395120772	0.523514207	0.339207548	0.167778733
TCGA-24-1428	0.591515876	0.47041094	0.355776901	0.232536472
TCGA-24-1430	0.241365121	0.310506316	0.248074774	-0.074378152
TCGA-24-1431	0.404094265	0.369704647	0.261296863	0.175381685
TCGA-24-1434	0.511897488	0.65526694	0.408650097	0.231497126
TCGA-24-1435	0.577811958	0.539977771	0.358801062	0.150522035
TCGA-24-1464	0.489236952	0.384527305	0.29429656	0.220749917
TCGA-24-1467	0.445488271	0.36348047	0.275179925	0.039125822
TCGA-24-1469	0.449999848	0.381063591	0.27135742	0.022624907
TCGA-24-1470	0.604631826	0.543672276	0.372120886	0.249160743
TCGA-24-1471	0.449588182	0.468002355	0.281909647	0.129600682
TCGA-24-1474	0.482935147	0.466805877	0.337127593	0.166018071
TCGA-24-1544	0.324704058	0.274760463	0.237992962	-0.042447175
TCGA-24-1546	0.412070018	0.44211359	0.313729125	0.125760262
TCGA-24-1549	0.566290825	0.430060617	0.343783239	0.24082254
TCGA-24-1550	0.469698124	0.534331979	0.390481266	0.244881203
TCGA-24-1551	0.523085647	0.493615863	0.345446594	0.324467708
TCGA-24-1552	0.426627359	0.460273858	0.303165217	-0.016754611
TCGA-24-1553	0.598389492	0.515949962	0.383825297	0.333496702
TCGA-24-1557	0.463229921	0.370143706	0.271305546	0.022814716
TCGA-24-1558	0.373047168	0.383409134	0.256341135	-0.031568359
TCGA-24-1560	0.479155647	0.395612093	0.27573082	0.054637416
TCGA-24-1562	0.470694588	0.515053197	0.332567132	0.202849968
TCGA-24-1563	0.530036333	0.645917313	0.387796025	0.188505798
TCGA-24-1565	0.55400666	0.388506667	0.289954866	0.20697979
TCGA-24-1567	0.305227331	0.327684157	0.29644224	-0.140865119
TCGA-24-1603	0.488653731	0.404253341	0.309801687	0.04606687
TCGA-24-1604	0.530523387	0.387985532	0.282242533	0.058707883
TCGA-24-1616	0.332512674	0.364517546	0.258696067	0.03294208
TCGA-24-1842	0.562811456	0.486094853	0.366435771	0.269452517
TCGA-24-1843	0.521718924	0.443220521	0.321977458	0.213518459
TCGA-24-1844	0.308546598	0.288569307	0.255456533	-0.041559401
TCGA-24-1845	0.528329487	0.383809068	0.262617886	0.136073939
TCGA-24-1846	0.615370404	0.633128376	0.37768961	0.203628084
TCGA-24-1847	0.605779938	0.552437911	0.413371212	0.37195807
TCGA-24-1850	0.427807845	0.446944007	0.373722664	0.135452572
TCGA-24-1923	0.476805553	0.519012746	0.31040738	0.017416955
TCGA-24-1924	0.635202614	0.543174269	0.357022425	0.281534146
TCGA-24-1928	0.472010531	0.46257855	0.337150164	0.087642846
TCGA-24-1930	0.625355054	0.492690081	0.351938103	0.306294521
TCGA-24-2020	0.214722937	0.257895522	0.222633299	-0.116577063
TCGA-24-2023	0.431836546	0.432793827	0.305470549	0.201829832
TCGA-24-2024	0.426907682	0.477238778	0.321642495	0.061420969
TCGA-24-2026	0.589521031	0.51139557	0.352702041	0.209999388
TCGA-24-2027	0.305076885	0.261163798	0.262159894	-0.055135567
TCGA-24-2033	0.318583159	0.402955913	0.288390963	0.026925709
TCGA-24-2035	0.496746305	0.564031102	0.381822487	0.314816858
TCGA-24-2036	0.276894015	0.275314202	0.22802618	-0.071693667
TCGA-24-2038	0.353901663	0.486888775	0.30552672	0.05973736
TCGA-24-2254	0.385457413	0.543588016	0.349176843	0.095259565
TCGA-24-2261	0.546353097	0.386023598	0.33865328	0.253936918
TCGA-24-2262	0.522152473	0.584362484	0.332093967	0.190666515
TCGA-24-2267	0.660144979	0.530119303	0.394440347	0.292904262
TCGA-24-2271	0.570343552	0.593274602	0.378358113	0.18510322
TCGA-24-2280	0.35707038	0.523454276	0.33855801	0.118311196
TCGA-24-2281	0.495098691	0.458837268	0.333139223	0.222345215
TCGA-24-2288	0.562115051	0.462346779	0.342827822	0.219258938
TCGA-24-2289	0.557995282	0.604839307	0.405048273	0.182911569
TCGA-24-2290	0.554729655	0.583188211	0.374521943	0.14332136
TCGA-24-2293	0.59238133	0.617081164	0.416255562	0.257492734
TCGA-24-2297	0.479358077	0.37871915	0.288378068	-0.01543931
TCGA-24-2298	0.550774958	0.54081075	0.346866444	0.080210783
TCGA-25-1312	0.44104002	0.383783766	0.285081651	0.0741325
TCGA-25-1313	0.56784006	0.428757883	0.298860832	0.185360095
TCGA-25-1315	0.32600285	0.250373939	0.240997477	-0.099196729
TCGA-25-1316	0.366488795	0.30755904	0.300684397	0.083781853
TCGA-25-1317	0.370452194	0.396688669	0.267226544	-0.031627049
TCGA-25-1318	0.392353561	0.45217769	0.299722161	0.070420454
TCGA-25-1319	0.532092787	0.34773132	0.30050198	0.114333125
TCGA-25-1320	0.446330009	0.483365263	0.325102788	0.070465686
TCGA-25-1321	0.457503028	0.409219292	0.256640753	0.009328174
TCGA-25-1322	0.577277203	0.538095666	0.375828606	0.124944421
TCGA-25-1323	0.370003637	0.396701383	0.265727726	-0.021691997
TCGA-25-1326	0.451509463	0.444774454	0.323377836	0.148869425
TCGA-25-1328	0.422621057	0.527247349	0.369180148	0.169705405
TCGA-25-1329	0.398850407	0.361587941	0.299943273	0.060486804
TCGA-25-1623	0.674831231	0.687244331	0.442463869	0.29632088
TCGA-25-1626	0.544810834	0.620786814	0.410720089	0.287163398
TCGA-25-1627	0.40871512	0.430618645	0.293088402	0.014493507
TCGA-25-1628	0.518668604	0.421211548	0.34941042	0.234208622
TCGA-25-1630	0.518743776	0.556158824	0.405737905	0.29981257
TCGA-25-1631	0.487727502	0.458266419	0.351602482	0.002709017
TCGA-25-1632	0.290668805	0.457743969	0.277211309	-0.070974253
TCGA-25-1633	0.504306866	0.543387685	0.365425908	0.18209058
TCGA-25-1634	0.193065677	0.243585085	0.226146643	-0.111070733
TCGA-25-1635	0.550569111	0.432482673	0.370022083	0.197026181
TCGA-25-1870	0.3721995	0.426849382	0.275628196	0.092174075
TCGA-25-1877	0.379281749	0.302441438	0.262275068	0.071789566
TCGA-25-2042	0.479290837	0.719535794	0.428710844	0.185924836
TCGA-25-2391	0.549476638	0.586417103	0.347020184	0.085572436
TCGA-25-2392	0.579422441	0.422871386	0.329054558	0.236166693
TCGA-25-2393	0.332549503	0.395886348	0.290379954	0.110856063
TCGA-25-2396	0.590379441	0.450472159	0.328813706	0.221489793
TCGA-25-2398	0.425712934	0.504231103	0.362191539	0.078293989
TCGA-25-2399	0.584428338	0.574753577	0.364629616	0.28512849
TCGA-25-2400	0.428014171	0.356421296	0.288767192	0.065207168
TCGA-25-2401	0.621655568	0.558542818	0.416088242	0.275892829
TCGA-25-2404	0.550021339	0.518198168	0.369204532	0.141637011
TCGA-25-2409	0.537012294	0.444371624	0.352652738	0.280364919
TCGA-29-1688	0.59233454	0.458253895	0.330128181	0.272650389
TCGA-29-1690	0.470118049	0.577512405	0.412258004	0.214238949
TCGA-29-1691	0.435635466	0.320340335	0.304898351	0.023556769
TCGA-29-1693	0.512802714	0.427567746	0.277680345	0.139708405
TCGA-29-1694	0.491240226	0.496752966	0.3240263	0.096478481
TCGA-29-1695	0.474187948	0.478197751	0.335342332	0.213869709
TCGA-29-1696	0.460676652	0.435983433	0.304273571	-0.00173157
TCGA-29-1697	0.451299918	0.279791657	0.238953426	-0.028512714
TCGA-29-1701	0.518029204	0.483353546	0.343841539	0.172772247
TCGA-29-1703	0.396508871	0.461714321	0.306151646	0.065027636
TCGA-29-1705	0.369756623	0.425195591	0.311971628	0.097091238
TCGA-29-1707	0.677847354	0.572780964	0.390352247	0.206938996
TCGA-29-1710	0.554477319	0.516624884	0.357502013	0.380524771
TCGA-29-1711	0.549013344	0.475755142	0.348011146	0.227572204
TCGA-29-1761	0.471481353	0.389011185	0.326031583	0.231830019
TCGA-29-1762	0.29521131	0.319111687	0.2534902	-0.059984248
TCGA-29-1763	0.518895852	0.418988453	0.349320653	0.103027668
TCGA-29-1766	0.533003451	0.501237669	0.335938554	0.149726016
TCGA-29-1768	0.614256907	0.503423515	0.396677109	0.340047849
TCGA-29-1769	0.533597546	0.47347662	0.334636353	0.176748603
TCGA-29-1770	0.379922121	0.463612848	0.28463234	0.101228528
TCGA-29-1774	0.204646639	0.213137633	0.231237482	-0.095351134
TCGA-29-1776	0.483096475	0.454384137	0.318158616	0.064454617
TCGA-29-1777	0.553582885	0.541569847	0.352810968	0.216547976
TCGA-29-1778	0.539158327	0.40877531	0.340300415	0.239421553
TCGA-29-1781	0.57655312	0.415340314	0.357356414	0.293488869
TCGA-29-1783	0.442965649	0.412087919	0.299207789	0.174283262
TCGA-29-1784	0.562376865	0.40691304	0.308700729	0.263957869
TCGA-29-1785	0.618835898	0.44822354	0.367750355	0.325404246
TCGA-29-2414	0.307048251	0.325291298	0.263560719	-0.018481976
TCGA-29-2425	0.358907817	0.349854835	0.255912421	0.093921228
TCGA-29-2427	0.656615937	0.447483337	0.368690632	0.407044844
TCGA-29-2428	0.498786724	0.404631276	0.328146913	0.253004575
TCGA-29-A5NZ	0.393655004	0.42583135	0.309350589	-0.008893429
TCGA-30-1714	0.330630261	0.387546834	0.261763878	0.042101309
TCGA-30-1718	0.536741094	0.473381955	0.333810759	0.190090347
TCGA-30-1853	0.286741218	0.303655045	0.195523483	-0.163044298
TCGA-30-1857	0.517408608	0.507731443	0.361623237	0.245535161
TCGA-30-1860	0.582622298	0.478028192	0.352377714	0.333471757
TCGA-30-1861	0.327241592	0.358324914	0.281072977	0.012105291
TCGA-30-1862	0.416999491	0.442735839	0.308975713	0.120128983
TCGA-30-1866	0.454600599	0.387922717	0.294206728	0.172112396
TCGA-30-1891	0.448528031	0.477656212	0.358238541	0.234778953
TCGA-30-1892	0.387802111	0.44574181	0.311092505	0.162949576
TCGA-31-1944	0.414727746	0.438056534	0.33140005	0.109872509
TCGA-31-1946	0.577891182	0.523959166	0.371050536	0.182253933
TCGA-31-1950	0.615466618	0.395103746	0.317653234	0.142680552
TCGA-31-1951	0.639327345	0.618890873	0.39090657	0.278065732
TCGA-31-1953	0.6459511	0.5865339	0.414990557	0.503685147
TCGA-31-1956	0.611272424	0.573036912	0.418055173	0.386642021
TCGA-31-1959	0.570159954	0.562604385	0.380587346	0.253772002
TCGA-36-1568	0.528566214	0.434327052	0.327598675	0.163587365
TCGA-36-1569	0.519414396	0.465143323	0.3529292	0.237564065
TCGA-36-1570	0.524418566	0.367799943	0.256729396	-0.044626093
TCGA-36-1571	0.409240711	0.284951913	0.247834147	-0.053653846
TCGA-36-1574	0.569485859	0.562175696	0.376077548	0.11668767
TCGA-36-1576	0.49810228	0.553849712	0.401785036	0.268576211
TCGA-36-1577	0.261347639	0.360840002	0.302678805	-0.05088908
TCGA-36-1580	0.474713545	0.494723313	0.336648888	0.171722066
TCGA-36-1581	0.650034413	0.461097821	0.362231722	0.196384628
TCGA-57-1582	0.312059161	0.343130552	0.270521007	0.042455257
TCGA-57-1583	0.489355917	0.370361186	0.301668389	-0.001496567
TCGA-57-1584	0.487688624	0.363127015	0.304559131	0.093754605
TCGA-57-1585	0.471620185	0.582368853	0.365802776	0.16807473
TCGA-57-1586	0.497961901	0.377012726	0.266124764	0.034614035
TCGA-57-1993	0.482898174	0.378327273	0.287119184	0.053229379
TCGA-57-1994	0.490557264	0.437018858	0.345924029	0.195899437
TCGA-59-2348	0.533799509	0.43387687	0.311079012	0.063143479
TCGA-59-2350	0.533744677	0.417538135	0.304117253	0.046028691
TCGA-59-2351	0.54521249	0.426892797	0.356105286	0.188216929
TCGA-59-2352	0.593186581	0.418416476	0.342501436	0.140175676
TCGA-59-2354	0.587547673	0.532685816	0.38483549	0.244071442
TCGA-59-2355	0.520732386	0.458461594	0.313693371	0.147167145
TCGA-59-2363	0.381843933	0.432242681	0.298257259	-0.081410727
TCGA-59-A5PD	0.311321579	0.417524127	0.28994418	-0.013952991
TCGA-5X-AA5U	0.232205261	0.334006717	0.229822223	-0.125851851
TCGA-61-1721	0.446776412	0.472840175	0.343837787	0.206826064
TCGA-61-1724	0.497276027	0.437731913	0.298078074	0.081987199
TCGA-61-1725	0.473688408	0.409545827	0.301960274	0.192249935
TCGA-61-1728	0.364759067	0.439029915	0.298761323	0.048905382
TCGA-61-1733	0.473189048	0.440533737	0.283744973	0.100006325
TCGA-61-1737	0.47092317	0.475298126	0.311331905	0.119224332
TCGA-61-1738	0.607977222	0.456031596	0.302808147	0.079528665
TCGA-61-1741	0.53454239	0.354069407	0.301134401	0.058420136
TCGA-61-1900	0.241339684	0.339752367	0.247423922	-0.053574275
TCGA-61-1907	0.656955725	0.478206676	0.358794275	0.271990008
TCGA-61-1910	0.489254709	0.428125195	0.264735708	0.007878339
TCGA-61-1911	0.613045653	0.455987872	0.354090958	0.289539759
TCGA-61-1914	0.468634109	0.413599615	0.298658191	0.147634191
TCGA-61-1918	0.464464751	0.410695434	0.281995532	0.162279914
TCGA-61-1919	0.562118308	0.526417318	0.378575429	0.224246704
TCGA-61-1995	0.443001357	0.408282442	0.332143274	0.165885397
TCGA-61-1998	0.437090836	0.526415005	0.368730887	0.180264607
TCGA-61-2000	0.502382111	0.473204652	0.330904182	0.220534367
TCGA-61-2002	0.548159574	0.469201154	0.360854378	0.266535257
TCGA-61-2003	0.464048941	0.484137341	0.348614785	0.240888749
TCGA-61-2008	0.371462459	0.394444781	0.27167016	0.080278672
TCGA-61-2009	0.416750512	0.416434149	0.301770771	0.160884617
TCGA-61-2012	0.535480147	0.537700435	0.411747251	0.23013231
TCGA-61-2088	0.233880319	0.263836603	0.205462967	-0.011667621
TCGA-61-2092	0.312147656	0.332746366	0.228847235	-0.163368503
TCGA-61-2097	0.538619944	0.660877389	0.415629211	0.096462929
TCGA-61-2098	0.204291538	0.282579943	0.249574951	-0.10369977
TCGA-61-2101	0.383244801	0.410604859	0.311535668	0.03306267
TCGA-61-2102	0.29196351	0.385344211	0.292075026	0.077006687
TCGA-61-2104	0.638856083	0.546548573	0.345254546	0.202031059
TCGA-61-2109	0.473403	0.425317633	0.269741301	0.128449024
TCGA-61-2110	0.355951265	0.363630995	0.284763695	0.029403453
TCGA-61-2111	0.425698685	0.41156529	0.325606212	0.057142611
TCGA-61-2113	0.631403482	0.597661727	0.412481374	0.126540863
TCGA-OY-A56Q	0.197427719	0.184149381	0.221559453	-0.095529176
TCGA-VG-A8LO	0.403950759	0.410601476	0.272939866	0.001162968
TCGA-WR-A838	0.377287499	0.336602231	0.247808901	-0.14656966
