# Supplementary material for: A novel T-cell exhaustion-related feature can accurately predict the prognosis of OC patients
Source: Front Pharmacol. 2023 May 22;14:1192777. doi: 10.3389/fphar.2023.1192777 (PMC10239809; doi:10.3389/fphar.2023.1192777)
Supplement: Supplementary file 2 [file Table2.XLS]

## Sheet: TCGA
id	futime	fustat	CXCR4	ACAP1	ZFP36L2	DDIT4	CD44	IDS	ZFP36	ISG20	KLF2	ETS1	ARPC1B	CTSA	SEPT1	CD3G	DDX5	JUNB	FXYD5	RAP1A	UBB	CAST	GNAI3	GBP2	riskScore	risk
TCGA-59-2351	9.67671	0	8.97663	5.25288	7.53955	8.34543	6.32524	6.23398	8.12098	6.89271	6.3522	6.21039	8.94456	8.47754	4.97358	4.97907	7.23795	8.14487	7.10424	6.26737	10.3775	6.59332	7.35909	7.87308	15.1978	low
TCGA-23-1119	10.8301	0	8.64838	5.65315	7.10482	7.98615	5.88022	6.41201	7.86786	7.15789	6.5525	5.75608	8.8186	8.25338	5.24033	5.02073	7.84865	8.09747	7.63826	6.45056	9.98064	6.67161	7.53353	7.59293	16.2144	low
TCGA-23-1118	7.16712	0	9.06719	5.27576	7.14384	8.87514	6.11509	6.02869	8.20882	6.80159	5.80951	5.92003	9.01707	7.73958	4.93666	4.49322	7.96812	8.11223	7.45575	6.38145	10.5007	6.56913	7.34443	7.54062	16.5817	low
TCGA-09-1666	4.8	0	8.51552	4.83061	7.96439	6.97268	6.60081	6.50406	7.68469	6.70664	5.68252	5.49565	8.85403	7.84945	4.73391	5.02757	8.10121	7.66594	7.28167	6.34876	10.2117	6.92325	7.62824	8.03896	23.6052	low
TCGA-61-2111	10.4795	0	7.29787	5.03612	7.66294	7.3361	6.27802	6.29538	8.18414	6.60377	5.98933	6.01634	8.14897	8.42323	4.84026	4.63272	8.01548	8.12946	6.7804	6.26636	10.3231	6.30081	7.60012	7.28666	23.9897	low
TCGA-13-0884	8.93151	1	8.77764	5.51085	7.53847	8.07553	6.19718	6.61229	8.30854	7.07796	6.51387	6.17096	9.13667	8.41083	5.48557	5.29895	7.55395	8.35729	8.00613	6.1969	10.1769	6.98305	7.13218	8.01842	25.6316	low
TCGA-24-1467	8.83288	1	8.55829	5.47111	7.14519	8.44655	5.59233	6.40047	7.49818	6.56531	6.1345	5.60054	7.80837	8.00731	4.84021	4.06562	7.84073	8.08184	5.60958	5.87976	10.0605	6.50931	7.05319	6.63599	26.5971	low
TCGA-09-1667	5.15616	0	9.49271	5.59678	7.83042	7.28267	6.41668	6.16443	7.96483	6.72653	6.13276	5.96791	8.76141	8.34636	5.13233	5.29333	7.87355	8.93736	7.48021	6.25379	10.174	6.62457	7.54885	8.26107	27.4326	low
TCGA-13-0891	5.75068	0	8.89993	5.61153	6.07781	5.95925	6.87761	6.18667	7.95691	6.59269	5.73943	5.68569	9.14133	8.86315	5.93821	3.35998	7.75063	7.92672	6.55602	6.20797	10.4293	6.41005	7.26495	7.22949	28.3526	low
TCGA-29-2428	3.7589	0	8.24575	5.63554	6.8908	7.85324	6.35076	6.07421	7.60006	7.24348	6.01717	5.97084	8.82725	8.16143	5.54052	5.50512	7.65135	7.58484	7.95298	6.05312	10.5169	6.51184	6.93169	7.75861	28.545	low
TCGA-29-1763	5.56712	0	8.53222	5.1056	7.56695	7.35482	5.70343	6.65028	8.38401	6.97392	6.08475	5.98603	7.77091	8.20187	4.93926	4.3186	7.39453	7.93017	7.89023	6.21199	10.4189	6.55747	7.46229	7.80994	29.1864	low
TCGA-13-1489	6.90685	0	7.93884	5.51838	7.63102	8.09876	5.91174	6.40886	7.4696	7.3989	5.78734	5.78159	8.89061	7.7797	5.24076	4.19954	7.94593	8.44845	7.3887	6.31941	10.682	6.4918	7.1382	6.65919	29.4166	low
TCGA-29-1784	0.446575	0	8.52215	5.65765	7.50455	8.44153	6.3328	6.11782	7.81062	6.93761	6.01861	6.19023	8.75431	8.49483	5.46168	5.40539	7.13479	7.62793	7.41862	6.31942	10.6896	6.18332	7.52779	7.83159	30.0303	low
TCGA-23-2078	7.29041	0	8.39929	5.9901	7.26124	8.21086	6.01512	5.99752	7.94168	6.92524	6.67282	6.62746	8.32692	8.00812	5.50012	5.46369	7.73236	7.89555	7.06768	6.04942	10.1227	6.61703	7.05639	6.74493	30.2769	low
TCGA-61-2009	3.32055	0	8.64691	5.09381	7.24674	8.47689	6.25689	6.30741	7.85418	6.97141	6.45058	6.2937	8.99497	8.76364	5.10492	4.92641	7.75571	8.10366	7.44272	6.33931	10.7038	7.00701	7.03554	7.47855	31.5559	low
TCGA-61-1911	3.54247	0	8.81361	5.54067	7.65819	8.7338	6.62197	6.25033	8.35568	7.14276	5.97189	5.9513	8.9582	8.28925	5.48681	5.80136	7.80975	8.10211	7.99922	6.36491	10.4999	6.97526	7.51089	7.49454	32.3089	low
TCGA-29-1688	6.57534	1	8.46651	5.008	7.5462	8.31833	6.94107	6.34429	8.2892	7.23839	6.22579	6.11788	8.98307	8.47257	5.17324	5.0121	8.08257	7.89701	7.5186	6.39158	10.0964	7.01604	7.32642	7.69852	32.3744	low
TCGA-09-1669	2.54247	0	8.7941	5.14734	7.72904	8.10172	6.11194	6.08835	7.92542	6.5854	6.29973	5.6864	8.17936	7.96578	5.09186	5.10337	7.16237	8.18407	7.71075	6.25301	10.4063	6.15229	7.39393	7.3264	33.6778	low
TCGA-29-2414	7.18082	1	8.60728	5.42259	7.13124	7.66173	6.02293	6.13507	7.63957	5.95768	6.20631	5.77809	8.00366	8.05301	5.26611	4.79245	7.41542	7.92418	7.83113	6.18635	9.50868	6.69294	7.23945	7.19399	33.831	low
TCGA-23-1120	0.356164	0	8.6132	5.47871	7.14765	7.35757	5.9597	6.16378	7.65704	7.13647	5.74123	6.21753	8.07939	7.93825	5.15287	4.98279	7.48849	7.64303	6.68996	6.1229	10.049	6.79186	7.26339	7.41659	34.0133	low
TCGA-13-0900	4.75616	0	8.71429	5.09595	7.19048	8.24304	6.03655	6.19508	8.44116	7.02697	6.66428	6.15854	8.64543	8.57688	5.39939	4.53413	7.96787	7.80724	7.74613	6.48102	9.81356	6.65996	7.51612	7.33543	34.2339	low
TCGA-29-1707	3.49863	0	8.90631	5.08213	7.84345	9.11006	7.19915	6.68705	8.28353	7.32213	5.73121	6.061	9.47146	8.25514	5.6429	4.52836	7.89246	8.18138	7.4316	6.22821	10.0065	7.18748	7.12331	8.20923	34.4183	low
TCGA-29-2427	5.20548	0	8.97768	5.68142	7.76818	8.26877	6.30466	6.03358	8.16984	7.209	6.37259	6.24133	9.09219	8.40187	5.6982	5.64269	6.88174	7.82724	7.84361	6.45115	10.6676	6.99058	7.39461	8.17776	34.5584	low
TCGA-29-2425	5.41644	0	7.99517	4.69667	7.50885	7.52394	5.94834	5.8539	7.3574	5.62308	5.72987	5.57347	7.85659	8.08493	5.22464	3.68819	7.19173	7.43334	7.04135	6.10497	9.39801	6.32866	7.47309	6.38811	35.7117	low
TCGA-61-1914	4.71781	0	9.24909	4.90893	7.82931	8.88752	5.78088	6.16498	8.13453	6.84558	6.54962	5.99808	8.92791	8.44341	4.45498	4.3917	7.76803	8.29233	6.79187	6.4502	10.5592	6.84875	7.50345	7.70109	35.791	low
TCGA-13-1488	5.90137	1	9.28507	5.36788	7.2264	9.06049	6.13608	6.2753	8.55578	6.84033	6.43837	6.20054	9.21364	7.82445	5.4783	5.03287	7.87523	8.07206	7.17481	6.22892	10.3995	6.95563	6.97461	7.91625	36.3668	low
TCGA-04-1530	9.92329	1	8.23544	5.66188	7.08337	8.17722	6.23827	6.04401	8.58854	6.58786	6.39324	6.28333	8.50455	7.70484	5.32073	4.95072	7.48529	8.40045	7.44368	6.0516	9.15405	6.60396	6.76263	7.53182	36.7746	low
TCGA-13-0908	3.73699	0	8.27388	5.16047	7.74141	6.68213	5.8421	6.92883	7.9849	7.51495	6.51482	6.32256	9.13427	8.37659	4.92218	4.77995	7.78871	7.72129	7.45644	6.10096	10.2859	6.73352	7.12562	7.28223	36.8908	low
TCGA-13-0885	7.61644	0	8.59643	5.55963	8.22746	7.12631	5.90585	6.32941	7.90174	6.53728	6.27945	5.83615	9.32762	8.36048	5.46473	5.52209	7.18783	7.9679	8.15429	6.6179	10.3584	6.72285	7.83598	7.5811	37.3684	low
TCGA-09-2051	5.25753	0	7.9058	5.17348	7.58089	8.33059	6.72623	6.66076	8.14648	7.14302	6.19948	5.66506	8.73029	8.64752	4.90525	4.55846	7.19912	8.15577	8.09009	6.18787	10.7303	6.90911	7.29816	7.38212	39.0759	low
TCGA-23-2077	9.65753	0	8.44526	5.52392	7.91197	7.94283	5.93696	5.98774	7.852	6.21288	5.76887	5.54208	9.02443	8.55068	5.1398	4.72523	7.22013	7.54837	7.96294	6.28258	10.371	6.55306	6.85877	6.83533	39.1672	low
TCGA-09-1662	7.44384	1	8.672	5.26052	8.10206	8.48725	6.48084	5.95987	8.10514	4.35139	5.92858	6.39879	9.04863	7.85476	5.41716	4.67149	7.64287	8.31154	7.17628	6.16329	10.0173	7.04516	7.26572	7.12994	39.4237	low
TCGA-61-2104	6.40548	0	7.31615	5.28954	7.9124	7.98321	6.33255	6.63176	8.77903	6.91872	6.25524	6.26834	9.05482	8.29236	4.81557	4.94847	7.38168	8.58454	7.22368	6.16665	10.1533	6.97083	7.423	8.02018	39.7707	low
TCGA-61-2008	2.55342	0	7.81256	5.52011	7.66501	8.22514	6.08742	5.99577	7.75295	6.15609	5.90032	6.17483	8.52374	7.95141	5.30903	5.10297	7.62952	7.65194	7.62111	6.1385	10.2529	6.60557	7.09058	7.83903	39.7835	low
TCGA-13-0888	5.86575	0	7.94912	6.0358	6.93221	6.53111	4.65415	6.21924	8.11408	5.40576	6.0222	5.67259	7.93672	8.12658	5.45031	2.9072	7.51009	7.72816	7.2908	6.03616	10.2925	6.7569	6.77796	5.02354	39.8082	low
TCGA-29-1693	8.48219	0	8.03756	4.83691	7.00296	8.12764	5.76112	6.4327	8.26421	7.01726	5.96858	5.84749	8.66437	8.57901	4.56892	3.81651	8.29523	8.48916	7.58781	6.28776	10.5327	7.07008	7.44371	7.34067	40.0688	low
TCGA-13-A5FT	3.55068	0	9.10541	4.72705	7.7439	8.01219	6.3265	6.37969	7.2157	6.45033	5.93625	5.66134	7.99012	7.84511	3.7233	3.30178	7.79611	7.21213	7.01806	5.96749	10.0899	6.56441	7.45515	6.74805	40.2026	low
TCGA-24-1603	7.51233	1	9.1518	4.1948	8.12793	9.03069	5.99105	6.32696	7.78268	5.58464	5.74741	5.96554	8.97611	8.31925	5.41988	4.4767	7.08785	7.93526	7.51468	6.34765	10.4705	6.81325	7.73879	7.77954	40.726	low
TCGA-61-1907	2.60822	0	8.88808	5.53852	7.97769	8.082	6.42016	6.31208	7.93576	7.91009	6.26592	5.65669	8.89687	8.60071	5.51812	5.75887	7.67164	7.89031	7.72132	6.33611	10.763	6.69071	7.17382	7.17381	41.0746	low
TCGA-04-1365	2.59452	0	8.72478	5.28529	7.28468	8.87493	5.99542	6.07199	7.96245	7.39953	5.77424	5.97286	9.10098	8.41485	5.38081	5.27697	7.72219	7.91371	7.30361	6.30791	9.21026	6.25687	7.46641	7.15918	41.7377	low
TCGA-24-1843	0.290411	0	8.86124	5.13707	7.35794	8.00983	6.31295	5.80231	8.26408	6.79884	6.14085	6.14788	8.58373	8.14334	5.23212	5.12546	7.40367	8.38274	7.36515	6.25311	10.4117	6.70618	7.43328	6.91242	42.4377	low
TCGA-24-2027	9.14247	1	6.17476	5.27576	6.9666	7.07022	5.36926	5.74876	6.84389	7.36246	5.93712	6.26786	8.0124	8.05254	3.96147	4.15965	7.333	7.52457	7.10696	5.98206	10.2184	6.62109	7.20072	5.73864	43.207	low
TCGA-13-1495	4.10411	0	9.54693	4.90298	7.9415	8.88759	6.37704	6.99271	8.21573	7.25133	5.80524	5.69747	9.04071	7.96441	5.48892	3.7327	8.26717	8.8009	7.39776	6.33981	8.8975	7.08294	7.38705	7.27083	43.3168	low
TCGA-24-2020	12.6685	1	6.88922	4.48778	8.20877	8.0811	6.54789	5.69833	6.82061	7.66811	5.94621	5.41555	7.75975	8.02799	3.98449	5.35309	7.724	6.14696	6.30719	6.43374	10.4988	6.61846	7.57475	4.47829	43.5694	low
TCGA-24-1553	4.8411	1	8.57249	5.88879	8.36333	8.40533	6.37116	6.22976	8.40107	6.76286	6.14108	6.40175	8.94191	8.15189	5.98895	5.96679	6.98165	8.00889	8.42787	6.24769	10.186	6.64783	7.07749	8.06273	43.8187	low
TCGA-13-0886	6.18904	0	8.67811	5.5131	7.22898	8.76666	5.91537	6.02706	8.60125	7.18429	6.96146	6.22419	9.01904	8.53878	5.00292	5.10064	7.64398	8.33493	7.79846	6.38928	10.1839	6.60072	7.04646	7.76002	44.2202	low
TCGA-24-1930	6.7589	1	8.06951	5.37808	7.50998	8.18254	6.40951	6.26333	8.53471	7.24651	6.48339	6.38021	9.47765	8.70754	5.07068	5.07434	7.90259	8.46613	7.77487	6.23754	10.5065	6.81452	7.09236	7.34187	44.7559	low
TCGA-29-1762	7.21644	1	8.75179	4.34902	7.77822	7.80198	6.04082	6.19233	8.21017	5.0615	6.20868	5.75123	8.14301	8.25739	4.34081	4.3798	7.32111	8.09552	6.53174	6.26045	10.4601	6.59043	7.45954	5.83908	45.7225	low
TCGA-13-1492	6.12877	0	8.72509	4.72822	6.97145	8.02978	6.56588	6.24936	7.78174	6.52914	5.82508	5.4162	8.10854	8.41731	4.43314	3.32442	7.0722	6.95141	5.85051	6.12984	8.1387	5.93479	7.1104	4.51978	46.6472	low
TCGA-36-1581	2.05753	0	7.68854	5.88276	7.17205	8.63697	6.43325	5.93454	7.63476	7.27738	6.13589	6.26008	8.29387	8.70071	5.43191	5.74198	7.83136	7.65962	6.73069	6.16954	10.3502	6.93945	7.27247	7.89575	47.3034	low
TCGA-61-2097	5.05205	0	9.06595	5.16682	8.06077	8.97606	6.35916	6.38575	9.4679	6.46701	6.83243	6.37623	8.7256	8.43433	4.4072	2.75687	7.5205	8.97218	7.86856	6.25763	9.82835	6.76463	7.38082	7.67739	47.4042	low
TCGA-61-2012	2.55342	0	8.76534	6.19578	6.91801	8.35989	6.65954	6.43517	7.62148	7.03901	6.20264	6.35053	8.64372	8.71885	5.72368	5.17338	7.10472	7.75323	8.0407	6.09655	10.4892	7.25179	6.45243	7.63163	47.5147	low
TCGA-29-1781	0.69863	0	9.3829	5.72361	7.83349	8.37422	6.62247	6.15779	7.7734	7.64254	6.60172	5.92128	8.66286	8.16092	5.80836	5.73335	7.19538	7.42604	7.55309	6.37525	10.234	7.06295	7.46253	8.07346	47.5409	low
TCGA-13-1499	3.2	0	8.7336	6.07666	7.51578	8.00063	6.09996	6.1439	8.71578	7.55521	6.997	6.47045	8.37758	8.11862	5.87162	5.80147	7.21786	7.92708	8.00159	6.46366	10.4542	6.6174	7.26144	7.36325	47.8457	low
TCGA-13-0905	3.9863	0	8.50802	5.00767	7.83275	8.61614	6.76537	6.59902	8.19947	7.41547	5.65783	6.06833	9.08122	8.44729	5.45202	4.73506	6.94465	7.91664	8.35874	6.44201	8.38858	6.76796	7.47432	7.66158	47.9565	low
TCGA-09-2053	3.31233	0	9.15837	5.40498	7.39239	7.63128	5.99913	6.25312	8.09691	7.57421	6.2625	5.90618	8.52662	8.18408	5.03365	4.50406	7.76239	8.29595	8.30431	6.14609	9.48083	6.79778	6.94681	7.29018	48.1505	low
TCGA-13-0906	3.74521	0	8.14951	4.72166	7.89507	8.50648	5.72324	6.09618	7.95407	7.40819	6.23974	5.83215	8.89076	8.57461	4.85516	4.46368	7.62695	7.87828	7.46837	6.21502	10.415	6.70868	7.48151	7.06798	48.9659	low
TCGA-36-1570	1.79452	0	8.15516	4.50989	7.03363	7.71029	6.13359	5.93738	8.1955	6.84696	5.86425	5.60786	8.19305	7.99701	4.49532	3.75814	8.09517	8.64316	5.89486	6.04855	9.92486	6.66304	7.38341	7.44191	49.1307	low
TCGA-61-1737	3.73699	0	8.51343	4.64917	7.69748	8.10468	6.47191	5.95944	8.23398	5.6134	6.52147	6.40898	9.20287	8.49228	4.26222	4.37981	8.01586	8.19305	7.42459	6.29521	10.4235	7.25721	7.55917	7.83504	49.3812	low
TCGA-13-1497	4.52603	0	8.43688	4.98105	7.37807	8.31713	5.72031	5.74754	8.51919	7.0609	6.61519	6.01775	8.95896	8.36297	4.93269	4.1753	7.96711	8.45863	6.87997	6.27433	9.40316	6.24014	7.42355	7.00168	49.7369	low
TCGA-04-1347	5.25753	0	7.94645	4.78118	7.77783	6.80034	4.85485	4.82604	7.76382	5.38862	5.4282	5.26294	8.39062	8.81489	4.45445	2.69695	7.24562	7.48104	7.14326	6.22966	10.7602	6.12548	7.4902	5.0466	50.2074	low
TCGA-23-1028	4.11781	0	8.73662	5.65782	8.27205	8.64667	6.65301	6.81236	8.84601	6.29308	6.27076	5.77291	9.14072	7.89003	5.91633	4.83933	7.29273	8.71817	7.79575	6.35419	10.6657	6.79167	7.06205	7.89056	50.4932	low
TCGA-13-0762	2.68767	0	8.71572	5.96436	7.01119	7.56175	5.53749	6.37728	7.21688	6.57882	4.91965	5.79062	8.77008	8.01432	6.09504	2.92312	6.52042	7.35842	7.85179	5.96541	10.3751	6.60146	6.45918	5.35344	50.6755	low
TCGA-04-1356	4.10685	1	8.49726	5.13792	7.4936	8.36177	5.93685	6.22198	7.55319	7.15871	5.86226	6.05886	8.40138	8.07286	5.56561	3.97239	8.10112	8.20986	7.52903	6.10706	10.4308	6.27631	7.26301	7.24172	50.8339	low
TCGA-23-1110	4.54247	0	8.19868	4.66776	7.25006	8.30126	4.69875	5.58009	7.04101	7.07566	5.11702	5.62519	7.89229	8.12763	5.34967	2.57269	7.0269	7.68969	7.34705	5.87075	8.61827	5.5311	7.03604	6.68244	51.2159	low
TCGA-24-2281	3.71781	0	8.0145	6.07965	7.28702	8.22343	6.54506	6.16821	8.63495	6.71219	6.28624	6.0392	8.86589	8.23498	5.62132	5.11505	7.61115	8.72247	7.36317	6.10365	9.95322	6.48728	7.08967	7.33908	51.2362	low
TCGA-24-1845	0.317808	0	7.06501	4.54466	7.82521	7.78458	6.77379	6.55598	7.92821	6.83946	5.59057	6.42	9.00673	8.31038	5.22492	3.30532	8.11768	7.87639	7.41976	6.28782	10.4322	6.88492	7.31311	8.37814	51.6784	low
TCGA-09-1668	4.6137	0	8.66853	5.46746	8.37528	8.31832	6.32019	6.30504	9.61413	7.2506	6.69127	6.44072	8.30474	8.11327	5.2551	5.21349	7.97031	9.04696	7.58915	6.08305	9.87867	7.06683	7.27836	7.58484	51.7211	low
TCGA-24-1470	0.287671	0	8.57438	5.69815	7.75885	7.9374	6.12158	6.12769	8.65148	6.683	6.56732	6.21416	8.65523	8.10622	5.53736	5.52877	7.12126	8.37007	7.49998	6.26172	10.2736	6.42983	6.97278	7.66132	52.3261	low
TCGA-24-2280	5.87123	0	7.27881	5.56291	7.26672	8.02909	5.88152	6.01802	9.19021	5.97121	6.9764	6.43162	8.65895	8.09911	4.9081	4.10195	7.62581	8.46528	7.84416	6.11556	9.72331	6.82604	7.13768	6.76072	52.498	low
TCGA-59-2348	15.0164	0	9.66318	4.87615	8.0099	7.67425	6.52391	6.79513	8.77511	6.20173	6.43954	6.09132	9.7005	8.89793	5.11438	3.87904	8.3053	8.19958	7.51012	6.28298	10.5701	7.02087	7.38344	7.5271	52.6398	low
TCGA-24-1549	4.71507	1	8.36553	5.51501	7.45729	7.94809	5.73959	6.70945	8.04136	7.05749	5.79942	5.94507	9.05435	8.35265	5.38133	5.14656	7.78608	9.2011	7.82277	6.35501	10.1924	7.19085	7.12186	7.07462	54.1337	low
TCGA-61-2092	4.30959	0	5.90141	4.44293	7.22002	9.42176	6.97181	5.33221	8.23842	6.46796	5.32381	5.46147	8.17766	8.30711	3.56079	2.95864	7.93046	7.82718	5.02317	6.38354	10.777	7.22015	7.37348	7.81182	54.7342	low
TCGA-24-1546	5.35616	1	9.02741	5.35876	7.75469	7.90369	6.25335	6.68173	8.65593	6.50769	6.90124	6.13562	9.13351	8.74913	5.68255	3.77793	7.53639	8.90335	7.63769	6.16443	10.3107	7.03628	6.95881	7.27304	55.5822	low
TCGA-30-1718	4.32603	1	9.15317	4.86776	7.96464	7.87974	6.08277	6.14902	8.45126	7.2196	6.50377	6.23372	8.8168	8.39156	4.91615	4.7603	7.27323	8.37057	7.27773	6.50284	10.5705	6.55805	7.75459	7.88471	56.0791	low
TCGA-04-1361	2.70959	0	8.81718	5.53643	7.83159	8.35436	5.80431	6.28475	9.00585	6.72584	6.61435	5.9324	8.72067	8.38654	5.6117	4.5674	6.82783	7.99	7.86204	6.46286	10.4346	7.0731	7.35832	7.22715	56.2856	low
TCGA-24-2254	4.75616	1	8.21238	5.48354	7.73316	8.01444	6.2911	6.18681	8.32866	4.74239	6.50159	6.27293	8.48055	7.73959	5.09678	3.16609	6.95955	8.27229	6.87754	6.13224	9.88381	6.77322	7.27967	7.40072	56.6002	low
TCGA-13-0883	5.74521	1	7.8461	5.47188	7.8404	8.00575	6.6386	6.2182	8.41128	5.8638	6.34343	6.49111	8.58074	8.1367	4.88252	4.80466	7.56056	8.10226	7.77366	5.99167	10.0425	7.11912	6.77934	6.90325	56.7372	low
TCGA-24-1604	7.36438	1	8.07894	5.27983	7.99192	7.19945	4.88902	6.47405	8.48005	6.81808	6.29138	5.76639	8.58742	8.43745	5.07113	4.4708	7.2256	8.52979	6.42307	6.08114	10.3027	6.72016	6.95264	7.06995	56.748	low
TCGA-23-1114	5.72329	1	8.53366	5.42386	7.94224	8.21118	5.1061	6.10636	9.10208	6.44348	6.84823	6.16121	7.91592	7.92444	5.15301	3.26818	7.95637	8.85448	7.04246	6.09216	8.90015	6.32163	7.35999	6.26768	57.6971	low
TCGA-24-2289	5.6137	1	8.28656	5.57512	8.03712	8.85762	6.31289	6.28129	9.33172	6.4883	6.92485	6.35746	8.46085	8.63794	4.4874	4.21582	8.0155	8.69334	7.79306	6.07852	10.3955	6.91199	7.32475	7.34565	58.2133	low
TCGA-29-1691	4.0274	1	8.48995	4.90797	7.62	8.3412	6.41803	5.76444	7.40454	6.20467	5.98599	6.06752	8.36623	8.05024	4.95178	4.20631	7.11397	7.59113	7.09267	6.26627	8.88014	6.01875	7.39362	7.02505	58.372	low
TCGA-36-1574	1.87945	0	8.56562	4.88393	7.57215	9.12698	6.46805	6.06235	8.38202	7.06899	6.26888	6.38846	9.0104	8.45065	4.79479	4.34001	7.8032	8.1684	7.38185	5.99008	10.0693	6.93463	7.08847	7.27886	59.0397	low
TCGA-13-0920	1.15068	0	8.94566	5.46374	7.29053	7.98163	5.04569	5.64391	7.34499	6.89447	6.07547	5.56647	7.9457	7.95411	5.14826	4.25138	7.74914	6.9945	6.29781	5.9362	10.5964	6.349	6.63474	6.90091	59.4484	low
TCGA-24-1417	0.652055	0	8.68131	5.4181	8.00436	8.52434	6.2512	6.43049	8.67425	7.37009	6.41312	6.62656	8.66246	8.58098	4.92898	5.19489	7.8288	8.55146	7.23654	6.3117	10.4138	6.83683	7.68851	8.10469	59.741	low
TCGA-13-1512	0.257534	0	9.49053	5.1186	7.92144	8.48579	5.85292	6.38505	7.78943	6.07815	5.70445	6.01106	8.78242	8.51493	5.40722	4.69261	8.01478	7.83072	7.52533	6.47924	9.64731	7.30708	7.69209	7.23747	59.7519	low
TCGA-04-1350	5.33151	1	9.61122	5.71282	7.69308	8.65969	4.45352	5.96432	7.28566	5.31692	5.76853	5.14488	7.26018	7.3668	5.23825	3.48929	6.98999	7.44496	5.76122	6.3382	9.58107	6.55717	7.31748	4.0257	59.7727	low
TCGA-31-1946	2.51507	0	8.55771	5.23948	7.62427	8.63581	6.32772	6.08708	8.58189	6.58973	6.77475	6.41947	8.92832	8.7423	4.84455	4.77195	7.70884	8.30112	7.47945	6.2059	10.4136	6.89224	7.15268	7.54683	59.856	low
TCGA-31-1944	3.79726	0	9.1371	4.88558	7.6501	7.76454	5.9562	6.63593	8.08011	6.7202	6.17269	6.03025	9.46061	9.04503	4.76319	4.49821	7.4291	8.2716	7.8773	6.12729	10.3371	7.0476	7.29418	7.09543	60.1375	low
TCGA-13-0913	2.49863	0	7.59625	5.89222	7.57027	9.08586	5.88121	6.50399	7.55863	7.68886	5.17051	5.54348	9.10978	7.42202	5.66482	5.06781	7.93314	8.40144	7.79086	6.37481	11.1622	6.59666	6.94202	7.5645	60.2252	low
TCGA-09-2056	1.03836	0	8.81578	4.85882	7.34433	8.84433	6.26687	6.60595	7.94046	6.99794	5.76151	5.64408	9.53744	8.15948	5.23834	4.56764	7.95631	8.79371	8.3633	6.37815	9.49296	6.81152	7.39122	7.3943	60.4591	low
TCGA-61-1910	3.08767	0	8.65714	5.13164	7.06518	7.09789	5.3837	6.04312	7.93035	6.79877	5.50088	5.70042	8.01903	8.17327	4.97723	1.99365	8.54041	7.94043	6.25419	5.82775	8.68742	7.01763	6.77569	6.55751	60.6923	low
TCGA-24-2024	4.84658	1	8.85664	5.33298	7.95034	7.80025	5.97802	6.24599	8.42796	6.30782	6.07511	5.9698	8.49953	7.84634	5.68548	3.59594	8.01608	8.66204	7.59661	6.10062	9.85051	6.43542	6.97427	6.81208	60.7688	low
TCGA-13-0897	4.78904	0	8.09125	5.09407	7.73745	7.5632	6.3215	6.37707	8.00729	7.80352	6.1329	6.5199	9.08921	8.83342	5.20046	4.7288	7.6668	8.94367	8.47135	6.21795	10.9218	7.28437	7.5258	7.34048	61.0097	low
TCGA-61-2002	1.49863	0	8.23656	5.63777	7.79339	8.43015	6.39338	6.61255	7.58415	6.65164	6.37203	6.55287	9.05534	8.36364	5.56974	5.58308	7.3574	7.9055	7.68466	6.12116	10.4146	6.89412	6.78492	7.8037	61.3276	low
TCGA-24-1847	0.939726	0	8.54638	5.97382	7.78132	7.82888	6.43312	6.9487	8.35725	7.0191	6.37222	6.63004	9.29842	8.63969	5.73115	5.89696	7.14083	8.07538	7.91866	6.35663	10.4131	7.09178	7.27698	8.29294	61.3714	low
TCGA-09-1673	0.252055	0	8.43276	5.63198	7.34397	8.51027	5.47875	6.47766	7.87936	4.8502	5.78497	5.63288	8.23578	8.07994	4.43043	3.69361	7.03954	7.78789	6.37471	6.17947	10.1737	6.88399	7.44163	5.70696	61.4748	low
TCGA-20-1683	2.11507	0	9.36038	5.86807	7.72042	9.15125	6.67835	6.7028	7.45285	6.12088	6.16032	6.38614	8.01973	8.14174	4.64464	4.13648	7.79478	7.01422	6.84679	6.29307	8.76017	7.05043	7.3996	6.21787	61.4897	low
TCGA-04-1338	3.88493	0	9.40187	5.41329	7.07761	8.40313	6.35468	6.05428	9.45973	5.748	7.15572	6.41465	8.88415	8.75099	5.52371	4.94245	7.91598	8.90861	7.80945	6.50664	10.7138	6.81884	7.60042	8.02707	61.4949	low
TCGA-23-1026	2.23562	0	9.36671	5.19777	7.52495	8.55654	6.55803	6.31961	8.2965	6.41957	6.36702	6.11782	9.30957	8.70371	5.46207	4.90956	7.77329	8.5229	8.15002	6.20108	10.7303	6.69179	7.24872	7.73775	61.6435	low
TCGA-25-1328	5.50411	1	7.66557	5.7614	8.00214	8.50543	6.18717	6.42961	8.77897	5.96368	6.57015	6.22987	8.47154	8.00999	5.41561	4.26799	7.5054	8.28524	8.09276	5.96848	10.067	7.29169	6.90655	7.33796	62.0102	low
TCGA-36-1577	2.14521	0	8.75043	5.25357	7.9887	8.87843	5.73009	6.09881	7.47802	4.85689	5.5553	5.825	7.52548	7.87803	4.72255	2.18855	7.10933	7.08925	6.49979	6.34637	10.2742	6.76135	8.12979	5.15635	62.2695	low
TCGA-36-1569	2.42466	0	8.99431	5.58501	7.93595	8.67467	6.22412	6.5162	8.89858	6.45925	6.86487	6.45359	8.4723	8.38261	5.36508	5.34657	7.64202	8.27916	8.01373	6.21993	9.61017	7.20209	7.38745	7.53792	62.9445	low
TCGA-13-1411	0.350685	0	8.55468	5.69826	7.50898	7.90822	6.88814	6.09505	8.48418	7.02309	6.43854	6.51053	9.16755	8.71673	5.36707	5.43959	7.8384	8.2854	7.7481	6.38691	10.3682	6.88591	7.37334	7.87936	63.4352	low
TCGA-23-1029	0.734247	0	8.82338	4.94655	7.84626	7.48043	5.86268	6.24179	7.73526	7.46544	5.93977	6.15371	8.30817	8.01595	3.98125	3.33963	7.44345	8.01917	6.20993	6.12099	9.98534	6.73541	7.38374	7.04582	63.5593	low
TCGA-25-1633	5.18082	1	8.39349	5.19247	8.17017	7.95593	6.42647	6.2056	9.03735	6.69009	6.94071	6.44565	8.60222	8.57285	5.35996	5.30003	7.70835	8.48592	7.72341	6.17322	10.4671	7.13555	7.20366	7.33284	63.7221	low
TCGA-61-2098	5.46027	0	6.86879	4.62804	7.99439	8.65903	5.37826	5.67091	8.58593	5.59521	5.59187	6.00199	7.62938	7.49672	4.27957	3.27701	7.57009	7.38332	6.6525	5.88916	9.10257	7.07232	7.07454	5.22428	64.0455	low
TCGA-25-1632	4.92877	1	8.9961	4.56846	7.68185	7.92456	5.00028	6.18864	9.34602	7.43396	5.99685	5.68073	7.45428	7.96419	5.39303	2.59598	7.86377	9.08479	6.89422	6.08314	10.049	7.14698	7.35241	6.99519	64.1243	low
TCGA-29-1778	1.24384	0	8.24191	6.00953	8.0386	7.26103	6.05879	5.99692	8.40877	6.49374	6.29274	5.98642	8.49667	7.92103	5.2007	5.03064	7.32423	8.20727	6.88356	5.89895	9.10573	6.53486	7.04102	7.70077	65.2676	low
TCGA-29-1774	1.44384	0	7.90837	4.79645	6.98122	8.25497	6.52666	5.72495	7.20364	3.45721	5.49596	5.80233	7.52906	7.84185	4.83714	3.4492	7.42548	7.13668	5.84405	5.93705	10.6321	6.37545	7.17208	4.99384	65.6852	low
TCGA-04-1542	7.01644	1	9.23532	5.35873	6.8525	8.3323	4.74827	6.02466	6.35654	4.39649	5.57177	6.36045	9.41156	8.23986	6.13053	2.38458	6.77107	8.72596	8.50289	6.08727	10.7349	5.46613	6.73889	4.90937	65.7851	low
TCGA-24-2036	5.33425	1	7.64213	4.74519	7.28727	7.25744	5.87441	6.29913	7.99075	4.31069	5.9563	5.76944	7.5362	7.15695	5.303	2.18012	7.44792	7.42329	6.06092	5.97276	9.27249	7.02986	7.10873	5.33842	65.8009	low
TCGA-24-2298	4.43836	1	8.86412	5.01947	7.85895	8.72519	6.38271	6.14742	9.04785	7.13343	6.7562	6.18839	8.76243	7.98182	4.55443	3.97322	7.67594	8.67359	7.86343	6.03847	10.0524	7.06272	7.11037	7.72681	66.2451	low
TCGA-25-1319	5.41644	1	9.00922	4.84035	7.23946	8.68908	5.77605	5.84408	7.52383	6.07778	6.45507	5.65747	8.53701	8.40991	4.63392	4.63487	8.05534	8.54537	6.92449	6.12107	9.12196	7.22886	7.42442	7.31137	66.5921	low
TCGA-23-1030	2.4274	0	8.81623	5.20035	7.96952	8.18214	5.63771	5.82782	8.98295	6.97492	6.43444	6.13293	8.87777	8.03726	5.31129	3.75652	8.01898	8.89262	7.71561	6.31221	10.5168	6.81193	7.31112	7.39337	67.7137	low
TCGA-13-1506	0.367123	0	9.31129	5.01382	7.71376	8.97194	5.93525	6.14407	7.99615	6.66407	5.96921	6.1172	8.41866	8.13252	5.49585	3.947	7.57127	8.67404	8.02288	6.2487	10.6112	6.83993	7.70442	7.21666	67.7147	low
TCGA-29-1711	2.88493	0	8.25692	5.3551	8.34173	7.54452	6.38488	6.56167	9.17914	7.57063	6.27399	6.06632	9.11257	9.30417	5.16401	5.36306	8.04478	9.1688	7.75949	6.22865	10.2158	7.03631	7.75631	8.13911	67.8299	low
TCGA-29-1769	1.91507	0	7.09737	4.93604	7.69859	8.01521	5.56591	6.00378	7.8182	7.29351	6.19805	5.75943	9.14536	7.78004	5.02078	4.63717	7.24318	7.75498	7.84092	6.55506	10.799	6.51597	7.36371	7.2309	68.0369	low
TCGA-24-1413	0.526027	0	8.55006	4.69615	7.65854	8.01242	5.56202	6.457	7.747	7.44303	5.44984	5.74139	8.79075	8.18119	4.67978	3.74078	7.84425	8.48651	7.41398	6.07127	10.2739	7.11659	7.17143	7.54219	68.237	low
TCGA-13-2060	0.717808	0	8.22793	5.40301	7.69069	7.81227	6.07491	5.83857	8.27972	7.11833	6.35081	5.90876	9.21168	8.85596	5.24375	5.26091	7.65673	7.9104	7.5921	6.26699	9.82784	6.99477	7.57551	7.87512	68.2811	low
TCGA-36-1576	2.50685	0	8.90048	5.59458	7.69513	7.99172	6.58793	6.18547	8.91006	7.02061	6.89188	6.61386	8.82999	8.48472	5.45131	5.60191	7.76751	8.56934	7.63127	6.22543	10.024	6.83862	7.13087	7.44883	68.319	low
TCGA-61-1725	2.61918	0	8.34412	5.09419	7.60517	8.14249	5.82198	6.12938	7.90532	6.34544	6.55365	5.79473	9.42327	8.54692	5.34892	4.58933	7.30036	8.16461	7.7509	6.34645	10.4239	7.42705	7.217	7.15829	68.3538	low
TCGA-13-0887	5.55616	1	7.6579	4.95552	7.35	7.77986	5.35681	6.12592	9.47184	8.30841	6.92773	6.12412	9.14503	8.48614	5.43271	3.44049	7.53952	9.10369	7.46128	6.22993	10.7778	6.97654	7.08997	7.50223	68.3695	low
TCGA-25-1315	4.33699	1	7.96144	5.48492	7.82379	7.91335	4.53566	6.14848	6.70729	6.56991	6.02202	5.14354	8.43199	8.08208	4.95137	2.30436	7.26255	7.23522	7.20946	5.8575	10.4792	6.42294	6.5962	5.29797	68.7343	low
TCGA-13-1404	0.550685	0	7.97503	5.09971	7.34454	8.26258	5.82136	5.99787	7.69827	5.03648	6.56382	6.03273	8.33992	8.12265	5.34018	3.90828	7.83887	8.09517	7.48015	6.14831	10.5285	6.11969	7.24191	6.71648	68.7696	low
TCGA-24-1428	1.44932	0	7.45591	5.56554	7.43017	8.40321	6.13852	6.13796	8.40481	6.88745	5.51342	5.57138	8.92438	8.13835	5.79469	4.20742	7.0025	8.15404	7.12252	5.93596	10.311	6.46115	6.58097	7.38735	68.8209	low
TCGA-13-1501	2.73699	0	9.75877	5.3051	7.29631	8.42793	5.78737	6.45193	8.49158	4.79482	6.42443	5.89494	8.63428	8.43885	5.74731	3.73892	7.19844	8.35821	7.72661	6.41924	10.8243	6.65075	7.33922	7.37458	68.9038	low
TCGA-31-1956	3.67671	0	9.10539	5.95249	7.98919	9.72321	6.81097	6.23565	9.03288	7.41072	6.79646	6.73338	8.97513	8.5365	5.77587	5.96474	7.49699	8.57594	7.95338	6.45308	10.5177	6.77003	7.68538	8.21699	68.9421	low
TCGA-23-2084	4.15342	1	8.32544	4.5785	8.05734	7.65105	5.81662	6.28657	8.43342	6.72656	6.25772	5.9553	9.43206	8.46948	4.21315	4.09351	7.92466	8.24628	7.34431	6.35107	10.5285	6.96573	7.68013	7.51972	69.055	low
TCGA-57-1586	1.86027	0	8.48651	5.33627	7.45431	7.13657	5.62009	6.01031	7.46096	6.48857	5.27128	5.76003	8.94057	8.44928	5.06213	4.24403	6.86338	7.69786	7.0092	5.86185	10.2551	6.57393	6.73031	6.51954	69.3799	low
TCGA-04-1514	4.71233	1	7.48971	5.28211	7.72715	7.38765	5.8453	6.30317	8.5718	5.35161	6.0547	5.72835	7.75057	7.55994	4.32673	4.64097	7.40307	8.9289	6.54375	5.8585	10.2043	6.69521	7.07821	4.13161	69.3983	low
TCGA-25-1635	4.33699	1	8.29453	5.40848	7.73424	8.52234	6.18663	6.63866	8.67329	6.30764	6.47955	6.13254	9.10258	8.4823	5.20199	5.21468	7.58538	7.52193	8.26106	6.34681	9.62071	7.07847	7.31921	7.34327	69.8227	low
TCGA-13-0800	0.676712	0	9.43087	5.54005	7.00916	7.29257	5.19344	5.72704	7.89404	6.76071	5.69472	5.17225	7.35427	7.94397	5.06338	6.00572	7.70971	6.98953	6.69949	5.93911	10.3795	6.68723	7.33571	4.74808	69.8534	low
TCGA-24-2297	4.65479	1	7.69341	4.91636	6.85518	8.68368	5.70606	6.50319	8.70296	6.78917	5.69408	5.82234	8.47711	8.03323	4.4441	3.48833	7.71519	8.10499	6.10241	5.94935	9.96946	6.51715	6.96623	6.91732	70.5136	low
TCGA-31-1951	1.87397	0	8.66285	5.34389	7.89888	8.09323	6.38702	6.3663	8.99796	6.71014	6.80874	6.39581	8.88377	8.39482	5.0427	4.89122	7.81023	9.00826	7.43386	5.81473	10.0958	7.01029	7.08785	7.16217	71.2321	low
TCGA-09-1670	1.49863	0	9.28733	5.03547	8.03712	7.89258	5.82793	6.4154	8.01357	6.00707	5.91524	5.62056	9.0899	8.05751	4.76163	4.28499	7.30123	8.09225	7.98449	6.4024	10.2793	6.77842	7.12764	7.29425	71.3534	low
TCGA-09-1665	3.46849	1	8.4482	5.65226	7.00557	7.23564	5.26738	6.0778	8.24169	6.85657	5.6817	5.2586	8.58136	7.70133	4.95673	4.51532	7.46188	8.3099	6.6252	6.35451	10.2001	6.72739	7.1307	7.42179	72.7407	low
TCGA-31-1959	0.183562	0	8.37605	5.61879	7.64339	9.26007	6.6757	6.24329	8.76629	6.69328	6.36114	6.50368	8.66147	8.34521	4.79043	5.01181	7.60454	8.34861	7.41015	6.31419	10.4116	6.86283	7.30249	7.30995	72.8449	low
TCGA-13-0916	1.76438	0	8.35498	5.41581	7.49144	7.46598	6.1642	6.35351	8.51618	7.268	6.0305	5.69111	8.833	8.39821	5.65781	4.69199	6.70447	7.58513	7.24248	6.04226	9.70523	6.05907	6.22008	7.09733	73.1383	low
TCGA-24-1104	5.29589	1	7.94557	5.64628	7.46996	8.24446	5.88705	6.22219	8.9855	5.78249	6.44329	5.88023	9.66494	8.44812	5.4196	5.12924	7.59386	8.41006	7.61441	6.37973	10.2974	7.5411	7.10916	7.60706	73.5187	low
TCGA-30-1860	3.74247	1	8.25353	5.62088	7.7715	9.40552	6.88079	6.2564	8.12345	6.88862	6.52338	6.32272	8.98006	8.53862	5.65557	5.6363	7.3939	8.14979	7.91078	6.26434	10.9162	6.50978	6.88779	7.44235	74.8365	low
TCGA-24-1844	0.309589	0	8.43482	5.03413	6.88273	7.27383	6.00419	6.07681	7.76269	5.19227	6.12343	5.74854	8.15243	8.17183	5.12389	1.91802	7.60543	8.60693	7.04336	6.00931	9.8851	7.05039	7.03604	6.41199	74.8385	low
TCGA-09-0366	4.8137	1	7.63282	5.71289	8.00428	8.89125	6.18705	6.28765	8.96827	6.95957	6.51694	5.39412	9.19615	8.60328	5.04385	3.51323	7.53042	8.60734	7.95592	6.35956	9.88606	6.85255	7.28592	7.17742	75.1542	low
TCGA-20-0991	2.18356	0	9.30763	6.03125	7.05911	9.18633	6.95737	5.88409	8.55091	7.92374	6.37001	6.31697	9.36374	8.77191	5.92609	5.58316	7.3089	9.49367	8.10004	6.27256	10.658	6.66514	7.65402	7.77749	75.5135	low
TCGA-24-2267	3.96164	1	7.89411	5.90836	8.07696	8.27187	6.36443	6.01964	9.1413	7.12893	6.38469	6.28455	8.96435	8.18979	5.46017	5.42786	7.98586	8.40766	7.80436	6.17411	9.76342	7.33554	7.0824	8.14737	75.8986	low
TCGA-13-0901	1.6137	0	9.04206	5.84759	7.67146	8.61978	5.3723	6.13722	8.60201	7.14008	6.49196	5.87104	9.12772	8.27428	5.71028	4.00905	7.6684	7.38765	7.7031	6.52951	9.69678	6.77129	6.96261	6.8175	76.1379	low
TCGA-13-0797	0.726027	0	7.55218	5.33119	8.03718	8.30592	6.58952	5.82209	8.98458	7.08666	5.7607	5.56954	9.00275	7.93325	5.40145	4.48302	6.88465	8.15191	8.29135	6.30905	9.76648	6.68152	7.11589	7.47668	76.1384	low
TCGA-09-2044	0.509589	0	8.31216	4.79856	8.03504	8.87257	6.37991	5.75548	7.71695	7.37048	6.33642	5.7245	9.13229	8.28293	4.76011	4.6894	8.35801	7.82907	7.75295	6.49942	10.5636	6.83898	7.58195	6.77967	76.1516	low
TCGA-24-1469	0.758904	0	8.70235	5.06432	7.30471	6.91006	6.0312	6.47997	7.68957	6.74901	5.07428	5.58286	8.04457	8.4797	5.22776	4.3461	7.24792	7.85479	7.6129	5.65396	10.1299	6.39566	6.76252	6.53399	76.2696	low
TCGA-10-0927	6.82192	1	7.53284	5.85936	7.80325	7.35895	5.92203	5.79312	9.40541	4.76801	7.04768	5.42074	8.76882	8.04224	5.90538	3.73145	6.85701	8.67061	8.32151	6.00499	10.4739	7.22792	6.70283	5.82764	77.0898	low
TCGA-23-1023	3.37808	0	8.65484	5.15255	7.55222	8.46248	6.12995	5.72072	9.26942	7.62413	7.34115	5.98329	8.73197	8.34887	5.0909	4.37907	7.06455	9.17694	7.31364	6.0537	10.2944	6.72797	6.73753	7.61648	77.3359	low
TCGA-61-2000	1.20822	0	8.82349	4.67384	7.59212	9.32362	6.34127	5.91292	8.22207	6.69396	6.20462	6.27252	8.61573	7.95293	4.86971	4.27599	7.98353	8.59452	7.91768	6.25018	10.4848	6.84355	7.73256	7.02596	77.5987	low
TCGA-29-1703	4.9726	1	9.09384	5.19478	8.04376	8.36146	5.45987	6.03774	9.22676	5.98124	6.27958	5.65713	8.39111	8.08711	5.5512	3.84244	7.65579	9.49312	8.82706	6.05781	8.9534	6.98542	7.27034	8.02117	77.8394	low
TCGA-57-1584	1.76164	0	8.49453	4.99191	7.78262	7.72339	6.00697	6.30691	7.65969	5.78078	6.21158	6.11352	8.40569	8.63681	4.49726	3.7102	7.2108	7.53765	7.32399	6.25588	9.10222	6.61544	7.34379	7.51645	77.9724	low
TCGA-04-1362	3.69315	1	8.10353	4.77157	7.383	8.18122	5.59647	6.57139	8.9446	7.12973	6.21453	6.56722	8.21805	7.90121	4.09002	3.38302	7.77643	8.75708	7.36745	6.23303	10.3538	7.29159	7.39307	7.38693	78.3192	low
TCGA-29-1690	3.96712	1	7.94074	5.42537	7.42685	9.0479	6.89913	6.62626	7.82153	6.18197	6.01897	6.19221	8.95086	8.21807	5.08812	4.94016	7.50514	8.47449	8.02351	6.13535	9.60579	7.46916	6.68341	6.92457	78.7923	low
TCGA-61-2101	4.62466	1	8.45515	4.82886	7.68219	8.99582	6.0499	6.3875	8.25097	5.46454	6.21119	6.20833	9.37602	8.28972	5.70416	3.45157	7.82608	8.23606	7.7932	6.03446	10.3483	6.81328	6.8156	6.21913	78.9539	low
TCGA-13-1498	3.13425	0	9.31283	5.04891	7.88185	8.5937	6.43171	6.28676	9.12762	6.52825	6.27263	5.82504	8.88765	8.52507	5.51262	4.64555	7.68898	8.65699	8.12209	6.16121	9.70658	6.64361	6.47269	6.953	78.9683	low
TCGA-25-1630	3.18356	1	8.32479	5.12879	7.67182	9.19652	6.96357	6.33644	8.07784	6.94336	6.1188	6.34556	8.95739	8.18882	4.9318	4.06028	7.27398	8.01455	8.03338	6.41056	9.90284	6.61149	7.17111	7.47042	79.0843	low
TCGA-36-1568	2.39726	0	7.88373	5.13031	7.37347	8.87304	5.99429	6.74618	9.06678	5.82241	6.10408	5.88114	9.14147	8.45651	5.14102	4.83816	7.64801	7.19327	7.60423	6.22214	10.1633	7.34542	7.13187	7.23722	79.3479	low
TCGA-13-1407	0.50411	0	9.15618	5.10973	6.80213	5.43433	4.89082	5.52496	7.40998	5.86546	5.48211	5.09027	7.94689	7.6662	5.44642	3.39309	6.99942	7.10954	6.86533	6.11824	10.2997	5.97598	7.20412	3.80923	80.1147	low
TCGA-29-1785	3.02466	1	8.20861	5.22415	7.24514	8.27684	6.13318	6.37626	8.05515	7.35414	5.82765	6.10773	8.43769	8.55444	5.14367	5.6425	7.98363	8.59767	7.53765	6.33931	9.91207	7.37761	7.52106	7.81739	80.3327	low
TCGA-24-1103	4.50959	1	8.04523	4.96951	7.21764	7.70492	6.58017	6.14504	9.07156	6.55659	6.19722	6.42761	9.10216	8.57285	5.14461	3.85801	7.69824	8.91221	6.85664	6.18518	10.2543	6.59892	7.32014	6.07902	80.4348	low
TCGA-13-0766	1.78356	0	7.54877	4.97408	7.62209	9.4384	5.98868	6.18944	7.21201	7.17465	5.96444	5.36711	9.41759	8.03449	4.8286	4.13529	6.82567	7.94936	7.16942	6.36573	10.7995	6.44796	6.9852	7.00854	80.7021	low
TCGA-61-1995	0.167123	0	8.36986	5.53659	7.71263	9.07575	6.27168	5.81624	7.84691	5.9154	6.44698	6.17066	8.77194	8.20759	5.15267	5.07555	7.26712	7.59525	7.69003	6.26304	9.13824	7.02243	7.3779	7.07397	80.7569	low
TCGA-61-1900	0.482192	0	6.4717	5.29431	7.58831	7.54579	5.0869	6.06205	8.39885	5.00124	6.39636	6.0465	7.6938	7.97433	4.80946	3.48471	7.97562	7.66954	7.02166	6.00547	10.1645	6.699	7.13974	5.5892	80.8918	low
TCGA-13-0911	2.30959	0	9.02498	5.54776	7.38083	9.23248	6.58242	6.24679	8.6727	7.39635	6.64634	6.07947	9.59714	9.14853	5.31396	4.20067	7.36184	8.73837	8.23999	6.39599	10.8527	6.62616	7.17841	7.45286	81.2248	low
TCGA-29-1783	0.60274	0	7.76221	5.32674	8.0992	8.15557	6.15507	5.97341	8.03871	6.34747	6.40804	5.6417	8.84965	8.56552	4.87598	4.68157	7.23443	8.58072	7.68608	6.36434	10.1658	6.76486	7.64403	7.20844	81.3976	low
TCGA-25-1628	1.71781	1	8.50027	5.62888	7.63599	7.3377	6.13681	6.14196	7.46356	6.73201	6.36707	6.28769	8.7001	8.07385	5.18962	5.58817	7.41438	7.59354	7.61036	6.14022	10.2401	6.85789	7.25028	7.33144	81.6876	low
TCGA-13-1511	0.326027	0	8.01806	5.28596	7.09299	9.70806	6.66177	6.37234	8.36611	6.8058	5.53972	6.54666	9.39786	8.29515	4.88987	3.24346	7.20175	7.72737	7.34791	6.13623	8.90456	7.12475	7.10623	7.38819	81.8222	low
TCGA-29-1766	3.28493	1	9.47217	5.37289	7.66586	7.97688	6.15511	5.90005	8.08328	6.94639	6.37732	5.94523	8.68328	8.56089	5.13846	4.86723	7.36337	8.53265	7.83118	6.13823	9.992	6.7399	7.00167	6.8371	82.0751	low
TCGA-24-1842	0.693151	0	7.73581	5.62729	8.03064	8.80557	7.08661	6.26179	8.68255	6.51045	5.89838	6.2294	9.14616	8.49952	5.43897	5.3614	8.38246	8.30188	7.44234	6.12836	9.84401	7.14063	7.64718	7.61177	82.344	low
TCGA-13-0893	3.6137	1	8.14509	5.20547	7.96926	8.82684	5.80701	6.18346	8.67493	6.52782	6.08441	6.48036	9.37298	8.35219	5.37295	4.73614	7.75031	8.11516	7.62597	6.37511	10.5242	7.09571	7.52833	7.89596	83.2154	low
TCGA-13-1509	0.347945	0	8.54309	5.32484	7.13864	7.66798	6.51218	6.27124	8.53877	5.93014	6.55337	5.6339	9.03944	7.90392	5.12737	4.4628	7.56576	8.66524	7.63891	6.46293	10.6718	6.74712	7.34552	6.94739	83.9316	low
TCGA-61-1728	2.32329	0	9.00942	5.11955	7.92008	8.11637	5.46479	6.40808	8.29987	5.89665	6.06125	6.43161	8.95815	8.40192	5.62682	3.49565	7.0806	8.87142	7.1222	6.10949	9.21534	6.94399	7.13493	6.92521	83.9885	low
TCGA-23-1109	4.27945	1	8.03411	5.22916	7.35677	6.93497	5.9665	6.06767	7.81072	4.83182	6.42113	6.27684	8.54476	8.39242	5.06632	4.18846	7.48626	8.24699	7.67392	5.99922	9.55527	6.40997	6.87967	7.30598	84.2066	low
TCGA-29-1777	1.02466	0	8.84934	5.01628	7.68379	8.56152	5.99062	6.5055	8.49899	6.72555	6.77426	5.87603	9.23279	7.52414	4.89543	4.47884	7.13446	8.99625	8.17702	6.39025	10.7709	6.68706	7.35857	8.02939	84.3042	low
TCGA-61-1919	3.18082	1	9.18165	4.88952	7.47907	7.93861	6.57497	5.95584	7.98303	6.21306	6.425	6.2824	8.86291	8.33892	5.04409	4.76388	7.76412	8.24258	7.63622	6.31576	10.5414	6.73594	7.37439	7.3664	84.3481	low
TCGA-24-1471	0.0986301	0	8.27107	5.00479	7.83545	7.81484	6.06785	6.15346	9.25289	4.77351	5.66572	5.76309	8.31509	7.8015	5.08593	3.85694	7.40247	7.93275	7.98546	6.45809	9.81159	7.55395	7.85038	7.70385	84.5382	low
TCGA-61-1998	0.460274	0	9.05955	5.09696	7.63985	9.10146	6.385	6.13385	8.78684	5.91811	6.29395	6.43435	9.00038	8.27676	4.60154	3.94667	7.73794	8.64523	7.32135	6.2574	10.3884	6.6035	7.36092	7.04705	84.5526	low
TCGA-24-1551	4.32603	1	7.40947	5.50878	7.67235	8.86184	6.65358	5.85611	8.7448	5.87093	6.42611	6.54237	8.93894	8.56203	5.78846	5.06924	6.86799	8.70154	7.2618	6.18347	10.3171	7.09588	7.18778	7.57097	84.9246	high
TCGA-30-1892	4.06575	1	8.61084	5.30124	7.34427	8.31189	6.07282	6.7999	8.27501	4.80516	6.82638	6.3576	9.36937	8.30039	5.64112	4.70487	7.74046	8.57102	7.819	6.43505	10.2214	7.66521	7.31326	7.21131	85.0283	high
TCGA-24-1425	0.49589	0	7.82881	5.35648	7.89446	8.29879	6.52576	6.37309	8.91843	5.58404	6.92402	6.7253	8.85331	8.01919	4.89111	4.51197	7.35767	8.44681	7.47517	6.19438	10.1569	6.71905	7.20267	7.52768	85.448	high
TCGA-24-1435	3.6274	1	9.32471	4.97539	7.96758	8.40098	6.59322	6.71484	8.49557	5.62606	6.53176	6.47937	8.99439	8.47287	4.88204	4.52817	7.95178	8.61637	7.56522	6.23894	10.0983	7.01335	7.58615	7.53264	85.6436	high
TCGA-31-1950	1.56438	0	8.10016	5.32044	8.38921	8.72303	5.80963	6.14214	8.23622	7.10262	5.91405	5.85435	8.88432	8.89108	5.0996	4.54861	7.38894	7.51561	7.56021	6.01743	9.17714	6.52315	7.23121	7.50002	85.8732	high
TCGA-24-1105	3.95068	1	8.66437	5.84587	7.23398	8.38181	5.79813	5.78279	8.637	6.76804	5.78102	5.82414	9.17649	8.55198	5.88757	4.56628	7.42839	8.26341	7.23219	5.8697	10.1537	7.00019	6.62671	6.86254	86.4971	high
TCGA-13-1510	0.213699	0	8.55734	4.79871	7.88606	9.35895	6.01377	6.2018	8.35885	6.59875	6.17084	5.63709	9.31378	8.05518	6.09497	4.64869	7.15888	8.62127	7.50622	6.34987	10.2608	7.05761	7.28153	7.05683	87.4998	high
TCGA-30-1866	3.05205	1	9.37139	5.55755	7.59868	7.12293	5.93053	5.67596	8.10533	7.31717	5.57777	5.90103	8.71354	8.33616	5.64096	5.2632	8.29102	8.95872	7.82063	6.51771	9.81272	6.99383	7.37444	8.06068	87.609	high
TCGA-59-2363	0.452055	0	7.08132	4.16408	7.84075	9.06414	6.56003	5.86601	7.1509	6.15902	5.98022	6.16082	7.34386	7.54185	3.09486	3.12736	7.23792	8.10284	6.5848	6.22007	9.00123	6.50793	7.52197	6.47366	87.6314	high
TCGA-61-2003	0.334247	0	8.53321	5.53806	7.79497	7.7326	6.50227	6.37599	8.54608	6.31748	6.42448	6.62552	9.45255	8.55871	4.89332	4.95518	7.79366	8.54158	8.13421	6.39539	10.2894	7.09441	7.58736	7.82557	87.7319	high
TCGA-04-1331	3.66027	1	8.02813	5.11325	6.8423	7.67511	5.86498	6.13122	8.07215	5.98903	6.58165	5.90493	8.89259	7.96533	4.66913	3.30234	7.77329	7.84819	7.42549	6.12168	8.75672	6.26873	7.22529	6.58671	87.781	high
TCGA-29-A5NZ	2.98082	1	9.33755	5.02695	7.0826	7.43907	6.22081	6.24967	8.01623	5.08458	6.25945	6.19328	8.03475	7.80644	4.5797	3.71591	7.85959	7.86874	6.38659	6.05144	9.45561	6.89547	7.30591	7.23827	87.9837	high
TCGA-29-1770	2.03014	0	7.89529	4.63225	7.31677	8.72756	6.07098	6.53735	8.65339	5.6482	6.60235	6.41862	9.38268	8.31154	4.94566	3.37994	7.86322	8.15391	7.33577	6.50621	10.5081	7.10264	7.68588	7.60112	87.9871	high
TCGA-13-1505	0.350685	0	8.42473	5.56497	7.63307	7.7228	5.51942	6.03122	7.87147	5.4316	6.5123	5.8928	8.48605	8.31676	5.34751	4.63274	7.44219	7.34861	7.04544	5.96741	9.89402	6.43895	6.93058	6.4455	88.0958	high
TCGA-24-1557	3.32329	1	8.00029	4.26009	7.6763	8.04908	6.28741	6.16999	7.95	5.82647	5.71865	5.59413	8.82062	8.11425	5.23127	3.17155	7.47114	7.79081	6.9162	6.19583	8.86458	6.9436	7.605	7.04426	88.429	high
TCGA-24-1427	0.40274	0	8.74181	5.524	7.79415	8.59449	6.21524	6.27503	8.98533	5.65395	6.84418	6.34439	8.64193	8.5996	5.28113	5.07318	7.68461	8.51688	7.76006	6.02323	9.60132	6.78336	7.04828	7.05814	88.4501	high
TCGA-25-2391	4.08767	1	7.81039	5.00546	8.29703	9.06514	6.86945	5.85264	8.73782	7.18312	6.32694	6.23935	8.80433	8.33519	4.78132	4.2034	7.63929	8.054	8.07213	6.27991	9.54299	6.88728	7.52644	7.26048	88.6121	high
TCGA-24-1560	3.67397	1	8.74566	4.5836	6.98264	9.168	5.13429	6.07948	8.3154	7.10265	5.97149	5.46531	9.09927	8.48927	4.15931	3.92991	7.83852	8.12954	7.26147	6.35915	10.4354	7.18742	7.50681	6.89286	88.6431	high
TCGA-13-1477	4.55342	1	6.95739	5.38654	6.67833	8.16514	4.47666	6.24776	8.32146	5.18076	6.35351	5.26545	8.66579	7.3934	5.47925	3.05696	7.72564	8.07751	7.75995	5.91995	9.17375	6.82471	6.32247	6.14605	88.9807	high
TCGA-59-2354	2.86575	1	8.03843	5.52068	7.5238	7.96594	6.1607	6.55218	8.51224	6.59293	6.57721	6.28947	8.52188	8.45534	5.2031	4.96563	7.88706	8.11809	7.55677	6.22835	9.9451	7.19709	7.37521	7.46481	89.1661	high
TCGA-29-1776	0.986301	0	8.7309	5.04404	7.79296	6.78401	5.48315	6.28362	8.21727	6.64953	6.59907	6.06349	8.14505	8.14174	5.25563	4.24329	6.8719	8.2497	7.64158	6.23505	9.7867	6.68151	7.37118	7.11317	89.5375	high
TCGA-25-2393	3.16986	1	7.68966	4.59213	7.66082	8.29965	5.96366	6.63714	7.18265	6.21584	5.76357	5.90328	7.98359	7.79279	4.81956	4.34783	7.60361	7.70198	8.02931	6.076	10.5467	6.41592	7.50304	6.07672	90.6877	high
TCGA-24-0966	0.635616	0	7.51322	5.54594	7.39113	8.52479	5.23166	6.0683	7.3432	7.48481	6.23836	5.17379	8.92417	7.85114	5.982	3.95153	7.54948	8.85711	7.42149	5.92537	11.0054	6.7072	6.56709	6.64389	90.7249	high
TCGA-24-1562	3.79178	1	8.82747	5.03552	8.1842	8.58901	6.01075	6.35971	8.83274	5.46945	6.46823	6.03653	9.15263	8.29731	4.78774	4.59515	7.14382	8.98968	8.05496	6.30699	10.2723	6.95731	7.48229	7.53544	91.607	high
TCGA-13-1483	2.45205	1	8.76622	5.22779	7.6234	8.85046	5.9911	6.4491	8.44846	6.88566	6.52784	5.97341	9.01787	8.31196	5.15956	3.87155	8.20873	8.10455	7.51918	6.29355	10.537	6.74216	7.42988	7.28065	91.9409	high
TCGA-23-1122	3.25753	1	8.10809	4.83749	7.35891	7.91564	5.48755	6.1064	9.18019	6.85766	6.28533	5.63394	8.98379	7.95081	4.88168	3.54571	7.51648	8.45231	7.33895	6.09135	10.0621	6.51591	7.34689	6.99615	92.1453	high
TCGA-13-0765	2.38082	0	8.04754	5.65373	7.51002	9.60618	6.62223	5.71368	8.12598	5.91826	5.87003	5.3298	9.90378	8.59698	5.07321	3.80852	7.69235	9.00801	8.89085	6.4138	10.6326	4.22595	7.22577	7.76463	92.4313	high
TCGA-13-0720	3.71233	1	7.47987	5.10912	7.80025	10.135	6.7302	6.46664	8.66407	6.24253	5.43882	5.09531	8.81674	8.01181	4.63533	3.85568	7.94131	7.89427	7.71148	6.33186	10.5217	7.15535	7.26409	7.72958	92.4517	high
TCGA-13-0768	0.70411	0	8.37689	6.32929	7.32518	8.91742	6.47627	6.17327	8.48128	7.81372	6.85518	6.64926	9.07984	8.25924	5.90637	5.8564	7.83529	7.96676	8.74081	6.26674	9.90351	7.20833	7.43306	8.50027	92.6953	high
TCGA-57-1993	2.09041	0	7.61618	4.62018	7.3928	8.48667	5.8189	5.96986	7.96944	6.45015	5.45034	5.87296	8.86272	8.44345	4.02693	3.73224	7.62808	8.37042	7.28951	6.06945	8.82187	7.15225	7.14934	7.21538	92.9378	high
TCGA-61-2088	0.39726	0	7.14962	5.72113	7.28672	6.44802	4.45672	6.10795	7.87041	3.76575	6.08449	4.97726	7.90451	8.05118	4.56544	2.9753	6.26781	8.1055	7.16572	5.8404	9.87084	6.21017	6.54148	4.86542	93.1988	high
TCGA-24-2023	3.73699	1	9.10293	5.30775	8.09673	8.79075	6.10676	6.16765	9.0267	6.19435	6.34868	5.98632	9.73849	8.81642	4.96199	4.32769	7.40209	8.75091	7.73328	6.30741	10.4129	7.52436	7.62331	7.59655	93.4117	high
TCGA-04-1651	3.01918	1	7.80922	5.12932	7.46363	9.56651	6.39039	6.26319	8.60159	6.33615	6.18672	5.65188	8.59415	8.48698	5.44981	4.01583	7.32026	7.59277	7.28316	6.24116	10.3465	6.35794	7.09569	7.31299	93.4243	high
TCGA-13-1405	0.613699	0	7.79442	5.21524	7.86254	9.16982	6.23355	6.50912	8.32754	6.05717	6.2653	6.63191	9.48175	8.60335	4.88342	5.04156	7.44812	7.88908	8.09522	6.36803	10.303	6.94283	7.56961	7.58786	93.4532	high
TCGA-24-1846	0.364384	0	8.14406	4.94434	7.7329	9.09297	6.06797	5.99243	8.9503	6.0536	6.03084	6.67456	8.22568	8.29395	4.61887	4.32889	8.07386	8.40075	7.39074	6.16819	9.18163	6.98025	7.51658	8.21541	93.6743	high
TCGA-31-1953	0.558904	0	8.42341	5.91637	7.8413	8.72183	6.73771	6.64887	9.04946	6.39924	6.64918	6.51145	9.24155	8.75264	5.37962	5.40078	7.50491	8.42244	7.74234	6.31287	9.94346	7.22257	7.45542	7.88768	94.3721	high
TCGA-25-2398	3.75068	1	8.24892	4.7468	7.25143	8.07932	6.37527	6.17831	8.24855	5.87644	6.62107	6.27033	8.63849	8.68787	4.83752	3.8878	7.49141	7.83998	7.8118	5.99607	9.69304	6.7476	6.71955	7.08129	95.387	high
TCGA-13-0924	0.506849	0	8.30615	5.35374	8.14462	7.46784	6.43691	6.37683	9.12431	7.03451	6.9717	6.1128	9.27776	8.71953	5.58348	5.04913	7.39383	8.64964	8.21149	6.46276	10.6533	6.69836	7.32693	7.25437	95.4753	high
TCGA-13-1408	0.493151	0	8.14113	5.25932	7.54098	8.61389	5.7593	6.27024	8.52575	6.20457	6.70306	6.36012	8.83459	8.35401	4.98375	4.53992	7.67714	8.4675	7.86713	6.09081	10.2544	6.59082	6.93001	7.12132	95.53	high
TCGA-20-1686	0.243836	0	6.83239	4.81418	7.19717	8.97183	5.98341	5.91086	8.39095	6.5381	6.56969	6.41352	9.2782	8.12689	3.50951	3.99716	7.35393	7.92599	6.90334	6.35538	9.46179	6.13105	6.5972	6.22443	95.7478	high
TCGA-25-1316	3.50411	1	6.55606	5.08044	7.34375	7.86586	6.27274	6.55786	6.84403	4.3001	6.15143	6.30632	8.16162	7.56682	4.82715	4.99794	7.14592	7.21238	7.99494	5.94001	10.4278	6.78375	6.8553	6.00601	96.0179	high
TCGA-OY-A56Q	0.520548	0	9.38962	5.12382	7.45617	6.4609	5.1899	5.40339	6.30855	2.99914	5.64828	5.62146	7.29867	7.37321	5.39871	1.91515	7.20089	6.69513	6.33502	6.01668	8.64705	6.5073	7.38923	5.43405	96.0824	high
TCGA-25-1313	2.24658	1	8.70472	5.03538	7.58433	7.24195	5.99889	6.60783	8.46163	7.3502	6.57951	5.76575	8.55405	8.25663	4.86487	3.8401	7.39514	8.22564	7.31961	6.33297	10.3505	6.57731	7.33568	7.7435	96.2553	high
TCGA-29-1695	3.36712	1	9.40369	4.92424	7.43016	8.55714	6.76878	6.07041	8.38104	5.12125	6.39933	6.33258	9.50467	8.20946	4.37715	4.53477	8.00041	8.63485	7.2682	6.20956	9.67355	6.85152	7.3574	7.8047	96.4	high
TCGA-61-1733	2.64932	0	7.86127	5.37993	7.5287	7.72693	5.32488	6.1494	8.63847	6.95079	6.44967	5.09253	9.04119	9.00936	5.34524	3.86281	7.46691	7.62761	8.18795	6.315	10.4413	6.94833	7.52859	6.90925	96.8906	high
TCGA-13-1507	0.39726	0	8.19416	5.56199	7.49669	7.64744	6.16511	5.79918	8.55438	7.87467	6.65175	5.6575	9.07745	8.79311	5.11518	5.31484	7.99463	8.60764	7.73018	6.40458	10.8515	7.12624	7.3921	7.25563	96.9379	high
TCGA-61-1721	0.926027	0	6.68643	5.41685	7.97415	8.36718	6.22595	6.4249	9.42337	5.88358	7.65441	6.8563	8.23692	8.1661	5.7379	4.72725	7.4696	8.99404	7.83729	6.37144	10.5787	7.10528	7.02086	7.69133	97.3947	high
TCGA-24-1563	3.97534	1	8.43094	4.82057	7.83816	8.82839	6.15333	6.29945	9.77407	6.24338	6.98841	6.65709	8.82779	8.41014	4.65152	4.46798	8.0009	9.52935	7.43368	6.29456	9.80726	7.19543	7.34184	7.69107	97.5447	high
TCGA-24-1426	0.446575	0	7.16432	5.41494	6.91992	7.8798	5.41944	6.16267	8.34958	6.76917	6.47103	5.39802	8.94722	8.05813	4.70437	3.07129	7.36074	7.26363	7.651	6.1283	10.2572	7.01937	6.94089	5.71251	97.6115	high
TCGA-24-2290	3.01918	1	8.19098	4.83643	7.78695	9.53427	6.39968	5.94971	8.732	6.58777	5.9499	6.12034	8.8788	8.80166	4.06419	3.8384	8.00317	8.05279	7.26969	6.18135	10.3433	6.48965	7.55842	7.92209	98.1282	high
TCGA-24-1418	0.665753	0	7.87955	5.071	7.54289	8.62794	5.70931	6.27055	9.17733	5.77776	6.54841	6.01962	8.95989	8.32886	4.86158	4.47863	7.98203	8.51066	7.61621	6.23507	10.3824	7.11902	7.5856	6.67884	98.1436	high
TCGA-61-1736	4.06575	1	8.08013	5.08828	8.0899	8.55589	6.35488	6.30457	9.78056	5.13305	6.52945	6.73098	8.83678	7.95483	3.97838	3.88412	7.99887	8.90964	7.69977	6.07849	9.72775	7.17356	7.21244	7.17556	98.4481	high
TCGA-04-1655	3.78082	1	8.37869	5.28207	7.58968	7.89457	4.28512	6.25585	8.89871	4.42677	6.70733	5.90537	9.08307	7.97363	5.49431	2.22882	7.46802	8.38198	8.01339	6.26422	9.07081	7.0717	7.02915	3.99893	98.9738	high
TCGA-23-1809	0.0438356	0	8.73317	5.28577	7.6667	8.11286	5.42417	6.22287	7.75109	6.8698	6.88574	5.56181	9.12665	8.46549	4.94252	3.79957	7.55815	6.46526	7.22191	5.80919	10.1879	7.06926	6.79143	5.58618	99.9909	high
TCGA-24-1850	0.460274	0	8.27084	5.02083	7.76167	8.91904	6.34639	5.83853	8.10133	6.45823	6.35919	6.32893	8.52479	8.67425	4.63455	4.36035	7.68148	7.97478	7.69049	5.85942	9.68938	6.6887	6.64221	6.80808	100.151	high
TCGA-24-1924	2.51781	1	9.19332	5.32346	7.72564	7.90142	6.1962	6.08485	8.8983	6.9169	6.83382	5.81107	9.25929	8.53047	5.34302	5.36377	7.3335	8.59065	7.31947	6.26939	10.6287	6.11425	7.36269	7.5492	100.669	high
TCGA-30-1857	0.0219178	1	8.92022	5.6223	7.39272	8.36864	6.52137	6.6851	8.04556	7.22377	6.68503	6.44543	9.3738	8.53362	5.34961	4.65531	6.91885	8.44172	8.38627	6.57872	10.3596	6.73278	7.11087	7.87731	100.939	high
TCGA-24-2271	2.63562	1	9.14325	5.83904	8.07899	8.66215	5.93296	6.362	9.63553	6.30478	6.94291	6.13793	8.83256	8.29739	5.508	5.0489	7.78753	9.02548	7.63199	6.10684	10.1634	6.57586	7.54012	7.4878	101.498	high
TCGA-24-0979	3.46301	1	8.75749	4.6013	7.53852	8.70649	5.82808	6.91059	9.56964	6.89706	6.18523	6.16145	8.45336	8.26675	4.23343	3.80598	7.60118	8.5785	7.68737	6.14132	9.37984	7.25437	7.30396	6.78397	101.985	high
TCGA-23-1021	3.96164	1	7.59312	4.54318	7.17406	8.66038	5.26985	5.81635	7.96967	7.60746	6.08378	5.19068	9.49113	7.98596	5.45818	2.65157	7.07289	8.26187	8.55686	6.36976	10.7182	6.63275	7.04074	6.54374	102.571	high
TCGA-09-2045	2.92877	1	7.54068	5.35095	7.98457	9.15245	6.08022	6.10265	8.20795	6.88464	5.64117	5.70775	9.13094	8.43527	4.71101	4.10429	8.05223	8.14715	7.55382	6.12168	10.1061	6.77181	7.32471	6.91075	102.655	high
TCGA-13-1409	0.569863	0	8.44762	5.28392	7.53884	7.54073	5.60753	6.31659	7.4665	3.87575	5.74282	5.0811	7.98246	7.26525	5.38733	2.25359	6.51532	7.20414	8.34075	6.05542	10.0673	6.71985	6.90849	5.03804	104.178	high
TCGA-23-1024	1.28219	0	8.96398	4.93174	7.62631	6.70239	5.23814	5.78629	7.89627	6.48028	6.25867	4.52952	8.11521	7.59546	5.537	3.83155	6.65105	8.17695	7.2944	5.6828	9.66718	6.36869	6.39166	6.35965	104.287	high
TCGA-29-1768	2.60822	1	8.95673	5.04849	7.9256	8.73188	6.76755	6.2794	8.15632	7.14784	6.77695	6.35304	9.04162	8.48802	5.18708	5.50802	7.46164	8.64263	8.00284	6.56814	10.736	6.91738	7.75125	8.4125	104.38	high
TCGA-24-1550	3.42192	1	8.20057	4.86643	7.74121	8.68134	6.51029	6.435	8.91786	5.79229	6.69954	6.83282	8.69689	8.45188	4.31764	4.33551	6.97061	8.35059	7.76597	6.34135	10.3424	6.53555	7.69164	6.83285	104.917	high
TCGA-13-0804	2.93973	1	8.3388	5.29468	7.26315	8.0674	5.76891	5.86846	8.56781	6.28742	6.26518	5.69431	9.26637	7.94969	5.90905	3.64868	7.29408	8.56981	7.75428	6.30773	9.99149	6.35674	6.82091	7.22538	105.833	high
TCGA-04-1332	3.41644	1	8.28524	5.50328	7.79131	7.82886	6.18351	5.86823	9.4307	5.93717	7.35601	5.89753	8.21843	8.1567	5.11183	3.49462	6.9956	9.01403	7.39517	5.82686	9.70345	6.62634	6.46901	6.76866	106.044	high
TCGA-29-1697	2.6	1	9.31465	4.76636	6.52741	8.83412	5.9216	6.05115	7.04763	7.25953	5.9079	5.25975	8.65069	8.01459	4.36601	3.23308	7.45079	7.12077	7.23186	6.32717	10.4244	7.12593	7.27034	5.72114	106.278	high
TCGA-29-1710	2.60548	1	8.0675	5.91188	7.86236	8.46209	6.53447	6.36772	9.13001	7.14357	6.86625	6.549	9.10162	9.10122	5.4052	5.22722	7.85197	8.66644	8.00374	6.32321	10.2321	6.99064	7.44507	8.02958	106.619	high
TCGA-23-1022	4.13973	1	8.34445	4.87548	7.34938	6.90689	5.50354	5.44128	7.42378	5.08435	6.4998	5.43386	8.89535	8.41992	4.74149	2.13008	6.73934	7.94382	8.19764	5.77885	10.7743	6.00818	6.66888	4.24998	106.995	high
TCGA-25-1623	1.54795	1	8.87051	5.85232	7.90015	8.71918	6.57615	6.241	9.35626	7.37716	6.86216	6.57404	8.77791	8.47843	5.33974	5.53316	7.52353	8.46797	7.64801	6.19236	10.1117	7.22291	7.29585	7.42701	107.188	high
TCGA-36-1580	2.01918	1	8.33835	5.58889	7.4121	8.60625	6.4478	6.27357	8.45529	6.43508	6.64539	6.20698	9.05045	8.32846	5.36464	5.04141	7.88049	8.31814	7.29214	6.13464	9.58556	7.04795	6.98423	7.65209	107.501	high
TCGA-24-1416	0.531507	0	8.27446	4.41636	8.02676	8.45128	6.61751	6.41707	9.46082	6.52179	6.71571	5.74819	8.99214	7.78696	4.8107	2.83737	7.82408	9.33608	7.65428	6.16508	10.475	7.27023	7.179	6.37415	107.755	high
TCGA-13-0795	1.63288	0	8.00498	5.44166	7.69563	9.52213	6.22741	6.19966	8.98552	6.75495	6.61128	5.5528	9.7233	8.68481	5.08049	4.96539	7.81219	8.39589	8.30205	6.36022	9.88447	6.40382	6.84408	6.68332	108.648	high
TCGA-25-2400	3.50137	1	8.29124	4.9802	8.32164	8.38456	6.1574	6.25572	7.38734	6.0326	6.27496	5.60593	8.99379	8.58936	3.69141	4.56466	7.29537	8.03977	6.90951	6.30749	9.05263	6.52623	7.39275	6.43797	109.093	high
TCGA-30-1853	3.02192	1	8.31925	6.04894	7.28658	7.90131	4.62682	6.15916	8.27874	3.35082	5.99166	5.50185	8.33974	7.60343	6.1231	2.25172	7.30802	8.52251	7.85121	6.124	7.91809	6.90829	6.58663	4.08473	109.272	high
TCGA-WR-A838	0.671233	0	8.23578	5.4697	7.1878	8.3541	4.4006	5.95166	7.08904	6.75953	6.34399	4.83569	7.87956	7.75866	4.09478	2.46903	7.36055	8.18073	7.11973	5.86974	8.17804	6.12716	7.32903	5.98027	109.28	high
TCGA-23-1123	2.78904	1	9.15218	5.78899	7.56475	7.02184	5.44391	5.63694	7.79297	7.69349	6.3674	5.81212	8.17719	8.93943	5.10549	5.47171	7.39041	8.20683	7.30206	6.05919	10.2317	6.06091	7.09868	6.47521	110.925	high
TCGA-61-1741	2.80548	1	7.61012	4.98419	7.72606	7.13766	5.99168	5.72288	7.67232	6.71744	5.92381	5.55567	8.2412	8.07777	4.89133	4.70524	7.03782	7.38081	8.03775	5.9741	8.76722	6.73128	7.29394	6.87629	111.068	high
TCGA-59-2352	0.783562	1	7.96153	5.19359	7.19216	7.67684	6.23396	6.21047	7.52467	7.98904	6.21485	5.89625	8.09191	8.493	5.16733	4.39599	7.27711	7.78805	6.94356	6.00039	9.35214	6.53809	6.96135	7.22415	111.74	high
TCGA-09-2054	1.74521	1	7.68179	5.70351	7.64406	7.81315	5.64777	5.74549	8.29711	5.40538	6.82347	6.22734	7.7934	7.41957	5.00683	4.24676	7.26134	8.179	6.80878	6.06805	10.3156	6.56141	7.43804	5.7735	111.949	high
TCGA-24-1424	0.50137	0	8.26004	5.11996	7.65165	7.80337	5.69334	6.08307	8.76244	6.52767	6.41109	6.0484	8.59383	8.45794	4.81909	4.0106	7.02908	8.12273	7.10831	5.9863	9.98052	6.53874	6.90303	6.59616	112.531	high
TCGA-09-0369	2.96438	1	7.43969	4.5562	6.42452	8.50939	5.17263	5.57567	7.74784	5.39046	6.03917	6.0239	8.17669	8.30741	5.37275	2.69418	7.80793	7.41848	7.12792	5.71198	9.20647	5.85528	6.60243	5.46849	113.763	high
TCGA-25-2409	2.24932	1	8.26419	5.26013	8.03562	9.09614	5.91557	6.43628	8.08016	6.03813	6.24021	6.11994	8.56569	8.52415	4.98525	4.68776	7.85765	8.62871	7.80183	6.13129	10.4615	6.84475	7.02933	7.56771	114.17	high
TCGA-25-1326	3.42192	1	7.95801	5.30363	7.39331	8.06207	6.21174	6.29317	8.73639	5.24798	6.78169	6.18729	9.24193	8.59382	4.89096	4.68222	7.38157	8.43291	7.31334	6.10372	10.0535	6.49154	7.03903	7.19484	114.425	high
TCGA-61-2109	1.72329	1	8.46829	5.05176	8.22917	8.02883	5.57211	6.01922	8.1918	7.09979	5.62685	6.16505	8.80255	7.93755	4.84491	3.68706	6.63984	8.17628	7.67343	6.17699	10.3947	6.96083	7.2606	7.5728	114.76	high
TCGA-23-1116	0.380822	0	8.48511	5.25434	7.68196	8.06364	6.73148	5.79709	9.34778	7.18959	7.00248	6.24476	8.93095	8.75399	4.78245	4.2833	8.02412	8.81622	8.38923	6.21001	10.1235	7.29951	6.93114	7.16591	114.827	high
TCGA-24-1419	0.654795	0	8.40803	4.9372	8.23973	7.53667	6.73303	6.38894	7.76491	5.50473	5.82439	5.02917	8.64618	8.77817	4.15681	1.80821	7.85237	7.22763	8.20155	6.45109	8.72832	6.20735	7.53796	3.25689	114.869	high
TCGA-13-1403	0.906849	0	7.90056	4.45271	7.87441	8.95697	5.31815	6.26179	9.26725	6.98538	6.15928	5.94356	9.07165	8.78231	4.92511	3.21796	7.98919	8.76146	7.73972	6.22847	9.84355	7.09741	7.04878	7.21015	115.399	high
TCGA-24-1464	1.03836	1	7.78586	5.02785	7.49091	7.25642	5.26401	6.26914	7.63445	6.62029	6.15515	5.52544	8.77636	8.35768	5.05421	5.11824	8.10188	7.28318	7.20225	6.26571	10.5261	6.67006	7.2442	7.21601	115.705	high
TCGA-59-2350	1.86027	1	9.0375	4.63532	7.69965	8.82616	6.13729	6.01137	7.96611	7.44808	6.21891	5.52429	9.67023	8.44652	3.90091	3.99307	8.06981	8.10627	7.78052	6.24737	10.6367	7.07861	7.40501	7.16572	116.341	high
TCGA-24-2288	0.0684932	1	7.40403	5.85786	7.15867	7.9639	6.06902	6.20936	8.68969	7.25679	6.52476	6.14073	8.83304	8.34232	5.40392	5.13895	7.76981	7.74197	7.29642	6.05102	9.28841	6.83456	7.31833	7.72213	116.554	high
TCGA-61-1724	1.74521	1	8.04353	5.19674	7.41965	8.95913	5.85766	6.4774	8.27627	6.54435	6.27431	6.06993	8.92341	8.53294	5.28225	4.3205	7.20683	8.12578	7.18899	5.88546	10.2446	7.1016	6.63249	7.74947	116.681	high
TCGA-24-2026	2.90137	1	8.0381	5.29	7.78675	7.92426	5.80211	6.02032	9.14605	6.64796	6.50247	6.20655	8.8363	8.87115	4.88464	4.55043	7.40895	8.47408	6.49169	6.2834	9.06266	7.02281	7.72685	8.07102	117.033	high
TCGA-25-1877	2	1	7.95616	4.64424	7.59272	7.84666	5.89777	5.43529	6.41657	5.88619	5.29921	6.09242	7.4341	7.2075	4.41983	4.38487	7.69882	6.70562	7.41005	5.97199	9.10264	6.20079	7.2253	5.90665	117.576	high
TCGA-24-0982	1.86027	1	8.43933	5.22841	7.45446	7.60032	5.59307	5.96484	8.12912	5.99766	6.203	5.88982	8.03872	8.16696	5.1577	4.0512	7.39798	8.13791	7.16811	5.95603	9.28724	6.81691	6.85266	6.88552	117.772	high
TCGA-24-1552	3.44932	1	7.91997	4.52029	8.03962	8.00107	5.72462	5.90958	10.432	4.71086	5.98711	6.09742	9.5204	8.54408	4.75926	3.53343	8.43919	8.99176	8.32247	6.31022	9.53442	7.45326	7.88919	7.67982	118.018	high
TCGA-09-2048	0.378082	1	8.87801	5.33218	7.17441	7.5348	4.60787	6.0948	7.25856	5.7176	5.64508	4.67678	7.75297	7.16442	4.93499	3.3688	7.80344	7.25677	6.13989	6.02306	10.8891	6.5837	7.2045	4.67943	118.02	high
TCGA-25-1320	3.16438	1	8.2129	4.92494	7.92232	8.53417	6.24413	6.08635	9.14028	5.66021	6.83711	6.32311	8.67967	8.34891	4.86796	3.99888	7.7179	8.66789	8.03848	5.98882	10.2688	6.98613	7.25765	6.74444	118.167	high
TCGA-09-1661	3.20274	1	8.5221	5.8682	8.01851	7.68199	5.59378	5.95445	8.28399	4.76354	6.40839	5.92268	8.90082	8.94023	5.65724	3.77621	6.95557	8.17305	8.50944	6.32985	10.831	6.44675	6.98467	5.9721	118.811	high
TCGA-30-1714	3.1726	1	8.80319	4.71531	8.0486	8.30026	5.47761	6.174	8.89333	6.08595	5.77769	5.28916	8.06955	7.9671	5.71165	3.25692	7.83136	9.01741	8.19216	6.44282	9.14467	6.84066	7.05061	5.98477	118.961	high
TCGA-25-1634	2.98904	1	7.55638	4.5711	8.19818	6.48992	4.32059	5.54503	6.11199	2.79163	5.118	5.30726	8.16302	7.88807	4.95207	2.74052	7.54102	6.56843	6.79855	6.36975	8.50128	6.51987	7.66241	4.05935	119.826	high
TCGA-09-0364	2.43014	1	7.14943	4.64036	7.78478	6.84142	5.58672	5.35942	6.5571	3.63605	5.50787	5.31102	7.18748	7.93365	4.93427	1.96731	7.48436	6.78682	5.39119	5.80757	8.71767	5.67891	7.18574	3.87812	120.296	high
TCGA-24-1616	3.1863	1	9.63143	3.9991	8.33375	8.58191	6.02922	6.36461	8.34591	5.78674	5.66334	5.43875	9.59398	8.41302	5.61671	2.78064	7.07426	8.90122	7.30296	6.17608	9.7538	6.2885	7.51567	6.70928	120.303	high
TCGA-24-2035	2.34795	1	8.46604	5.46477	7.71988	8.83686	6.46923	6.22809	9.65437	6.40754	7.44169	6.43772	8.85284	8.16301	5.4025	4.81284	7.33249	9.29284	7.69309	6.24496	10.2577	6.97889	7.12663	7.54262	120.548	high
TCGA-24-2261	0.0657534	1	8.28814	5.71084	8.14612	7.59014	6.28959	6.24572	8.49353	5.9559	6.33046	6.15041	8.82392	8.20645	5.44264	5.45246	7.59739	7.45137	8.17582	6.15837	9.91787	6.97614	7.2991	7.62628	121.375	high
TCGA-61-1738	2.98356	1	6.9797	4.7153	7.48216	9.51477	6.39184	6.34114	8.76318	7.78683	5.77093	5.59708	9.40157	8.54552	4.46705	3.43375	8.28081	8.22024	7.21809	6.3201	10.6818	7.21478	7.30828	5.39046	121.657	high
TCGA-25-1321	2.83014	1	8.00883	5.40805	7.55003	7.41509	5.34385	6.10553	8.4239	6.55337	5.75047	5.77686	9.25638	8.84048	4.71948	3.19884	7.41175	8.32004	7.76024	6.04966	10.5558	6.83996	7.05021	6.78698	122.053	high
TCGA-30-1891	2.50411	1	8.47238	4.99891	7.57967	9.00599	6.2088	6.34636	7.77072	4.9648	6.66854	6.01035	8.90385	8.47316	5.14386	4.87224	7.32876	8.40055	7.97248	6.54719	10.3795	7.02286	7.52857	7.90267	122.574	high
TCGA-10-0936	3.07671	1	7.86667	5.53987	7.05931	8.22261	4.76568	6.11156	8.42266	7.14288	5.97996	4.78686	8.39954	8.5724	5.91658	4.11361	7.08872	8.21871	7.27771	5.57609	8.5154	6.79258	6.14837	6.47947	123.859	high
TCGA-25-1317	0.167123	1	8.66511	5.48816	7.70218	8.0715	6.58927	5.84176	8.56763	5.81718	6.68417	5.86364	8.2424	7.69659	5.18001	3.97187	7.10582	8.08299	7.52679	6.01248	9.14553	6.43676	6.86785	6.02553	124.344	high
TCGA-59-2355	0.178082	1	8.641	5.08194	7.8062	8.42173	5.76873	6.22549	8.16756	6.00901	6.44306	6.13993	9.32832	8.46524	5.16376	4.72398	7.78055	8.70588	7.72412	6.28149	10.4532	6.92843	7.35951	7.33415	124.348	high
TCGA-20-0987	1.92055	1	9.71456	5.94508	7.87467	9.60981	7.16805	6.00657	9.0281	7.69055	6.7253	6.12407	9.66139	9.21785	5.75727	4.92225	7.09893	8.89972	8.31135	6.43673	10.9922	7.29646	7.48122	8.27639	124.619	high
TCGA-13-1496	0.353425	1	8.30223	5.17448	6.88822	7.29626	5.66894	6.31624	9.23179	7.95441	6.41114	5.35123	9.20684	8.69262	5.04032	5.28973	7.73709	7.74568	7.67809	6.41716	10.3517	7.09139	7.51235	7.94408	124.877	high
TCGA-29-1696	2.8274	1	7.7469	4.63768	7.11999	8.08301	5.51131	6.43361	9.15065	6.40497	6.98748	5.29511	8.87781	7.95349	5.2291	4.22461	7.69103	9.07543	7.89647	6.31182	8.97041	6.8758	7.63806	7.04572	125.455	high
TCGA-61-1918	1.31233	1	8.03723	5.22255	7.8939	8.00293	6.00487	6.43358	8.46	5.78733	6.33113	5.6935	8.78415	8.36141	5.53986	3.96036	7.58727	8.08125	7.14246	5.99828	10.2005	7.00795	7.0621	7.11731	126.021	high
TCGA-61-2113	1.85205	1	7.61649	5.4948	7.84316	8.37673	6.46759	6.13352	8.52739	7.23536	6.21602	6.59946	8.81626	8.48964	4.58776	4.82732	8.02332	8.38499	7.14227	6.17648	9.35243	7.06741	7.28602	7.19167	126.131	high
TCGA-25-2401	0.246575	1	9.03171	5.11276	8.1274	7.64747	6.54857	6.1898	8.9555	7.18042	6.94821	6.50437	9.17568	8.7443	4.91478	4.95249	7.62892	8.81839	8.27179	6.36386	10.6226	6.88448	7.441	7.67451	126.384	high
TCGA-20-1687	0.221918	0	8.53821	4.92224	8.52277	9.38873	6.03079	6.51734	9.33834	5.69738	6.73221	6.01983	9.12233	8.72349	5.25012	4.20572	7.56215	8.97383	8.26005	6.29098	9.73025	7.57305	7.06067	7.72235	126.888	high
TCGA-10-0937	1.66575	1	7.12096	5.38128	7.1462	7.43876	5.90437	5.86799	8.73659	7.41477	6.09621	6.01199	9.35649	8.26014	5.31051	4.51166	7.25138	8.50017	8.54217	6.29498	11.1456	6.44614	7.13006	7.0178	127.521	high
TCGA-24-1430	2.36438	1	8.58173	4.91137	7.75723	7.51544	6.1947	6.22614	7.04617	4.86192	5.74862	5.81478	8.50307	7.72923	5.13299	3.05265	6.59957	7.12211	6.56551	5.8558	9.4808	6.61364	6.75289	5.59663	127.545	high
TCGA-24-1423	0.520548	0	7.97691	4.76924	8.3198	8.21598	5.39984	6.35368	8.5643	7.02457	6.53298	5.98908	9.2027	8.84981	4.37315	4.23304	7.12688	8.54463	8.04246	5.91287	10.1065	6.75222	6.70887	6.84179	128.122	high
TCGA-24-1565	0.854795	1	6.96542	5.39902	7.52603	7.94006	5.76713	6.30228	7.85225	6.14905	6.30114	5.30079	9.00376	8.11807	5.66868	4.6172	7.2966	7.90964	8.12714	6.21864	10.387	7.24108	7.05432	7.25398	128.177	high
TCGA-30-1861	2.89863	1	6.36099	5.53156	7.8902	6.91088	5.53687	6.48206	7.9559	5.06955	6.71803	5.92876	8.64179	8.47756	5.00355	3.4296	7.47863	8.19168	7.88763	5.70318	10.0896	6.84929	6.54758	7.00706	128.226	high
TCGA-57-1582	2.00274	1	9.04361	4.96136	7.77799	8.27128	5.70722	6.21137	7.7892	4.67302	5.61612	5.89149	8.88615	8.79228	5.15252	4.56582	7.90617	8.01051	6.32063	6.19817	9.1036	6.4633	7.39957	6.269	128.345	high
TCGA-24-2262	0.030137	1	9.0591	6.27372	6.9516	9.06812	6.4212	6.49648	8.54626	5.69438	6.63967	6.4538	9.29645	8.20436	5.05392	4.84426	7.78014	8.52592	6.70808	6.31477	10.3038	7.28246	7.15404	7.35976	128.629	high
TCGA-25-1627	1.07945	1	8.6966	4.95437	7.0676	8.20237	5.37673	5.82396	8.20833	7.43349	6.24513	5.77264	8.33927	8.65152	4.3326	3.46375	7.59004	8.0889	6.60752	6.13504	9.02441	6.82246	7.38986	7.31174	128.912	high
TCGA-24-1558	1.6274	1	7.45733	4.93157	7.52059	8.30546	5.56073	5.9273	8.23575	5.2656	5.31627	5.60126	8.97612	8.66125	3.93218	2.78638	6.81695	7.68515	5.85855	6.67227	10.0274	6.55201	6.25688	5.67823	129.106	high
TCGA-25-1626	1.41918	1	8.42449	5.74046	7.75999	8.01758	6.48312	6.39254	9.31872	6.57851	7.2325	6.66679	8.84717	8.42206	5.16807	5.45268	7.66958	8.85541	7.92226	6.24153	10.0812	7.08159	7.20058	7.41305	129.587	high
TCGA-25-2404	2.41918	1	8.5512	4.9183	7.696	8.97682	5.87883	6.72398	9.38515	6.45959	6.72478	6.2093	8.8022	8.81073	4.63772	4.51753	8.05913	8.41698	8.01135	6.12384	10.5368	7.28026	7.11487	7.46166	129.613	high
TCGA-25-1322	0.249315	1	8.36134	5.21368	7.91862	8.24832	6.17459	6.3447	8.79996	6.30328	6.77679	6.17353	8.74698	8.68902	4.23375	3.35948	7.443	8.58347	7.056	6.13271	10.1188	6.73442	7.31349	7.25847	129.96	high
TCGA-04-1364	2.80548	1	7.57083	4.85938	7.89386	6.86644	3.81805	5.854	8.04508	5.98374	5.64446	6.2075	8.85536	8.34558	4.98222	2.3982	7.39349	8.55507	6.65067	6.03557	8.52055	6.85716	6.96021	4.71398	130.207	high
TCGA-23-1113	2.6	1	8.19993	4.83109	7.87245	8.18413	5.63612	6.03457	7.54178	5.65264	5.75241	5.29661	9.40385	8.33884	5.04028	1.70852	6.89166	8.19952	8.07701	6.16097	10.2906	6.57489	7.18805	6.19469	130.439	high
TCGA-25-2399	1.66575	1	8.59395	5.34941	7.47199	8.83172	6.02534	6.29817	9.17355	6.51559	6.24057	6.21654	8.82774	8.38252	5.17173	4.50387	7.87971	8.98177	7.24874	5.99642	9.47248	7.01547	6.91771	6.87144	130.958	high
TCGA-10-0938	1.74247	1	8.46133	5.04913	6.4302	6.4608	3.0408	5.32595	8.55965	6.475	6.17643	5.7661	8.01832	8.13865	5.26827	3.12768	6.93076	8.88819	6.44079	5.79149	7.91193	6.05536	6.86226	4.09596	131.308	high
TCGA-36-1571	1.90411	1	8.38435	5.30017	7.57767	7.64613	4.48662	5.84058	7.4067	6.62302	5.82575	5.81464	7.97394	8.78501	4.29124	3.04653	7.69654	6.9576	6.34489	6.11324	8.35035	6.8599	7.12932	5.57505	131.443	high
TCGA-29-1701	1.41096	1	8.58129	4.78779	7.42778	8.62666	6.25009	6.23733	9.01777	6.79889	6.49434	5.46908	8.91265	8.57579	4.42468	5.12795	7.50766	7.79357	7.79646	6.44186	10.6577	6.42411	7.18997	6.93861	131.652	high
TCGA-24-1923	1.89041	1	8.43291	5.57306	7.75752	7.92692	5.76752	6.34815	9.24677	5.8219	7.1852	5.95671	8.39841	8.04177	4.92811	3.27501	7.12355	8.70881	8.11106	6.12526	10.1661	6.57652	6.92282	7.05504	131.797	high
TCGA-25-2392	0.0849315	1	8.39489	5.99717	7.61606	7.91466	5.54303	6.60074	8.71824	6.94898	6.34204	5.63906	8.82306	8.57874	4.77549	5.23004	7.62631	7.95323	7.64465	6.37165	9.39963	6.77639	7.398	6.67775	132.631	high
TCGA-24-1544	2.24658	1	7.21825	5.55823	7.58375	5.46629	4.88648	5.96909	8.09597	6.02095	5.37505	4.81993	8.04702	8.56918	5.12108	5.28897	7.53453	7.05812	7.86112	6.16861	10.5464	6.90823	7.33217	4.63489	133.236	high
TCGA-13-0923	0.534247	0	8.90006	5.23587	7.71906	8.99808	5.09409	5.28407	8.94701	8.29	6.53308	5.20367	9.27965	9.31601	4.76171	4.23023	7.33196	9.10794	7.40935	5.92988	10.7701	6.79473	6.55148	7.1914	133.467	high
TCGA-25-2396	0.252055	1	8.44612	4.8851	7.64618	7.62269	6.18169	6.11528	8.31545	7.00256	6.21474	6.42924	8.97047	8.77027	5.16577	4.90088	7.42183	8.77113	7.88968	5.98106	9.71766	6.66289	6.87241	7.22067	135.165	high
TCGA-24-1567	1.43562	1	8.07747	4.73009	8.08517	7.40192	6.52756	6.06449	8.0201	7.09324	6.33788	4.89807	7.78228	8.59173	4.19194	4.27468	7.85217	8.14794	7.62695	6.10076	10.4693	6.51443	7.54518	4.28553	136.196	high
TCGA-57-1585	0.145205	1	8.77371	5.27174	7.98978	9.37381	6.28521	6.28379	9.32493	5.9143	7.0226	6.51707	8.8993	8.41622	4.95231	5.01499	7.53479	8.7076	7.45995	6.21755	10.3511	6.63151	7.24091	7.3487	136.261	high
TCGA-10-0928	1.54247	1	8.78649	5.15189	8.06447	8.53961	5.68489	6.18475	7.76928	6.60851	5.95524	5.93078	8.30804	7.37549	4.66936	2.61192	6.87058	8.53662	7.72597	5.99583	8.45346	7.02127	6.90936	6.82319	137.608	high
TCGA-23-1027	2.67397	1	8.64581	5.01437	7.8027	8.47154	5.93508	5.68636	8.98295	6.83929	6.25611	5.9729	9.4697	8.7904	4.8456	3.46401	7.545	8.68106	7.65059	6.17507	10.561	6.52801	7.16566	7.14671	137.645	high
TCGA-24-1474	1.85205	1	8.02022	4.73393	8.16041	8.77948	6.35635	5.52738	8.8301	5.51349	6.1663	5.97979	8.64297	8.61398	3.64754	3.6197	7.71563	8.98091	7.50176	6.2367	8.8915	6.88572	7.67637	7.57523	137.842	high
TCGA-25-1318	2.91507	1	7.81504	5.55795	7.97599	8.76397	5.9285	6.3483	8.85663	4.95935	6.38031	6.00109	8.95888	8.66971	4.21971	3.69631	7.61781	8.54431	6.99817	6.19534	8.86966	6.71808	7.20463	7.18282	138.441	high
TCGA-30-1862	0.509589	1	8.87306	5.66543	7.87024	8.50955	5.85639	6.06492	8.60639	5.90353	6.44587	6.00659	9.08937	8.43871	4.76637	4.49201	7.55414	8.61891	8.11207	6.22343	10.0039	6.91792	7.15125	6.75676	139.144	high
TCGA-24-1434	1.55616	1	8.04566	4.98726	7.6612	8.09104	6.49207	6.16492	9.25801	6.24341	7.07681	6.5274	8.94751	8.57351	4.6068	4.39739	7.64994	8.70303	7.96089	6.41606	10.2879	7.14158	7.43736	7.77771	139.433	high
TCGA-04-1648	2.3863	1	8.9192	4.90587	8.07321	8.76922	5.67854	6.46344	7.70723	5.67541	6.15191	5.57184	9.0762	9.12399	5.31933	4.28823	7.01628	8.32573	7.81351	6.26458	8.62707	6.69839	7.09699	7.21815	139.686	high
TCGA-09-0367	1.49863	1	7.76005	4.96963	7.93384	7.60986	6.22398	6.08984	9.04017	6.25332	5.32967	5.62756	9.55382	8.56247	5.29222	3.90565	7.43875	9.18283	7.95015	6.2367	10.7071	7.08148	6.92732	7.82037	140.364	high
TCGA-09-1659	0.832877	1	8.20343	5.06668	7.12009	9.29344	5.73917	5.97766	8.33874	7.14647	6.54121	5.62363	9.00023	8.23094	5.0189	3.87667	7.82729	9.17244	8.09563	6.08341	10.9382	6.5362	7.32753	6.86668	140.728	high
TCGA-10-0931	2.73973	1	8.90769	5.54398	8.01359	7.69819	6.14831	6.24742	9.76433	6.80865	6.35655	4.87105	8.5246	8.42447	5.34661	3.44254	8.08854	8.96906	7.60425	6.11209	10.9261	6.53292	6.83576	6.87638	141.23	high
TCGA-13-0714	0.517808	1	8.37781	5.30128	7.87368	8.91662	5.90322	6.21879	8.52946	5.13772	6.69944	6.07617	9.35619	8.4011	5.57752	4.58016	7.28181	8.81331	7.87038	6.06144	10.2073	6.71689	6.78614	7.26135	142.06	high
TCGA-57-1583	0.947945	1	8.83069	4.53247	7.71813	8.15247	5.52187	6.29973	7.34573	5.79262	5.69079	5.60043	8.48765	8.2971	5.11532	2.83965	7.79481	7.87789	7.69297	6.15184	8.77339	6.77671	7.34234	6.63372	143.449	high
TCGA-13-0725	1.03288	1	8.15236	4.91	7.51035	8.52656	6.36664	5.78321	8.2607	6.62007	6.23151	5.62333	9.332	8.39056	5.50667	4.11694	7.40742	8.23344	8.01333	6.33811	10.7485	6.8045	7.03158	6.31153	144.708	high
TCGA-24-1422	0.0630137	1	7.84363	5.38455	7.53426	8.43054	6.21969	6.21744	8.85357	5.43403	6.61806	6.30954	9.23156	8.38012	5.02424	4.79709	7.53562	8.69958	7.59568	6.15619	10.1382	6.97997	6.80839	6.95956	145.115	high
TCGA-25-1631	0.0246575	1	7.67383	4.18662	8.14014	9.19537	5.63855	6.37112	8.69904	5.60162	6.06593	6.17661	8.66536	8.4102	4.50865	3.93744	7.73338	8.5514	7.51266	6.29355	10.4877	6.57367	7.31045	6.38618	145.612	high
TCGA-13-1485	1.72329	1	7.45026	5.47149	7.06468	8.80899	6.41375	6.54347	8.882	5.36156	6.64762	6.34474	9.21399	8.31599	5.1661	3.14648	7.67704	8.26197	8.22382	6.09323	9.88224	7.11172	6.97156	6.68715	147.303	high
TCGA-24-2033	1.53973	1	8.90392	4.90949	8.06295	8.72018	6.27087	6.15435	8.64024	3.81766	6.40191	5.33667	8.94152	8.12452	5.30326	3.4711	6.98496	8.05325	8.12175	6.20404	9.61063	6.9088	7.30361	5.92434	147.518	high
TCGA-23-1111	0.268493	0	5.98505	4.45199	8.13489	9.1451	6.10914	6.19065	8.37841	6.567	5.79694	5.79478	9.09211	8.78214	3.45094	2.78683	7.58991	8.9858	8.11221	6.06565	8.79989	7.28093	6.98491	6.4272	147.591	high
TCGA-25-2042	1.08493	1	8.25179	5.06535	8.21106	9.27465	6.41379	6.58448	9.92671	6.24959	7.38407	6.92192	8.88979	8.27467	4.9462	4.16173	8.23212	9.33114	7.86372	6.12663	10.3799	7.17752	7.1545	7.38868	149.688	high
TCGA-04-1536	2.42466	1	7.25948	4.99325	8.1715	8.21351	5.5469	6.1995	8.19427	6.08184	6.44467	5.72941	9.81563	8.35184	5.25665	2.85913	6.62901	8.25496	8.13916	6.61486	8.97554	7.3109	7.33617	8.02154	150.125	high
TCGA-23-1107	0.0246575	1	8.85819	4.97255	7.55706	8.46679	6.68153	5.13043	8.4284	5.80038	6.38238	4.95041	9.56337	8.97947	5.51015	2.70649	7.84095	8.68447	8.17255	6.25369	11.0503	6.50029	7.44295	7.20449	150.558	high
TCGA-13-0724	0.227397	1	8.69486	5.03675	8.02124	8.33811	5.36411	6.02321	9.37033	6.15756	6.13598	5.58072	8.99792	8.29141	5.60729	3.73318	7.16381	9.06652	8.50118	5.92129	10.4059	6.68255	6.79835	6.63446	151.205	high
TCGA-29-1705	1.52055	1	8.66112	4.85449	7.91974	7.84051	6.122	6.2807	8.52055	6.14285	6.33243	6.31252	9.43384	8.90455	4.41113	4.11788	7.91586	8.3523	7.77499	5.98969	9.72015	6.98689	6.83251	6.89041	151.457	high
TCGA-10-0933	1.22192	1	7.78792	4.28638	7.60832	8.05015	4.47706	5.73681	8.18463	6.66287	6.40632	5.74888	8.48256	8.42126	4.53512	2.63653	7.48286	7.45436	7.95693	6.39604	9.59187	6.42311	7.02295	5.45151	151.964	high
TCGA-29-1761	1.44658	1	7.09921	4.71003	7.10561	8.19935	6.12256	5.78766	7.60939	6.79488	6.18365	5.27121	9.36663	8.70768	4.55418	4.87578	7.34381	8.65951	8.22201	6.42748	10.8179	7.03771	7.37774	6.78404	152.136	high
TCGA-24-1431	1.59726	1	6.88276	4.69068	7.76823	8.20605	5.83292	5.77277	8.69486	4.3384	6.171	4.89118	9.38739	8.31932	4.58971	4.03897	7.79286	8.34602	8.5701	6.44831	9.80724	7.33884	7.4457	7.52172	152.175	high
TCGA-24-1928	0.920548	1	7.745	5.03122	7.67169	8.22907	5.99534	6.12615	8.8202	5.78499	6.61382	6.24128	9.07091	8.89132	4.8542	4.46133	8.03274	8.50365	7.19334	6.24572	9.5795	7.05312	7.2198	7.26018	154.64	high
TCGA-24-0970	0.969863	1	7.76544	4.54239	7.79987	8.66954	5.19643	6.06682	8.51068	8.03816	6.58303	6.05293	9.21585	8.41327	4.65057	3.44679	7.80956	8.51655	7.90379	6.16137	10.4539	7.00455	7.30617	6.35567	154.848	high
TCGA-25-1329	1.25205	1	7.92294	5.22599	8.27803	8.63618	5.99374	6.86648	8.37573	5.08204	6.26589	5.76967	8.68065	8.85509	5.33512	4.26258	7.59474	8.12213	8.47537	6.12509	9.13397	7.10789	7.43561	6.83479	155.279	high
TCGA-04-1343	0.989041	1	7.48039	5.49567	7.44951	7.66861	5.65886	6.09656	9.13843	7.39793	7.05845	5.87813	9.02671	9.01373	5.43961	4.2207	6.84363	8.80199	8.47201	6.07016	10.645	6.83834	6.95594	6.72774	157.341	high
TCGA-61-2102	0.539726	1	7.12796	4.50508	7.72157	8.60187	5.65971	6.03272	8.15524	4.42865	6.77271	6.26033	8.4626	8.34384	4.43853	2.56756	7.73322	8.28375	7.06285	6.12053	8.96426	6.70351	7.47584	5.73638	159.787	high
TCGA-13-0727	1.26575	1	8.06081	4.80709	7.65342	8.14836	5.88109	5.97653	7.94929	6.84883	6.37432	4.80601	8.5146	8.55752	4.47642	2.6573	6.90044	7.94627	8.37399	5.81749	9.8257	6.41553	6.61904	6.098	161.117	high
TCGA-13-0730	1.48493	1	7.01489	4.97857	7.49705	7.83917	6.14341	5.87291	8.7116	6.84793	6.2995	6.05686	8.73444	8.55551	3.74132	3.47894	7.4658	7.70204	7.81845	5.94244	8.79549	6.3589	6.95234	5.23711	166.331	high
TCGA-25-1312	0.0849315	1	7.77863	4.60562	7.71521	7.31311	5.78939	5.80397	8.92599	5.8132	6.14242	5.85454	9.1615	8.75329	3.95357	3.37928	7.39261	9.02924	7.62842	6.05163	10.4527	6.84148	6.7602	6.87999	171.435	high
TCGA-25-1870	1.24658	1	8.20446	4.66707	8.33874	8.53017	5.6095	6.35707	9.11305	5.69092	7.16815	5.49374	8.52629	8.27573	4.97454	2.83712	7.22449	8.98466	9.48382	6.03643	9.95324	6.62734	6.96649	6.5928	172.57	high
TCGA-25-1323	1.08219	1	7.41158	4.71465	7.6013	8.75624	5.67043	6.13236	8.84423	5.57872	6.47994	5.8752	8.41333	8.37759	3.52371	4.41663	7.33865	8.29986	7.84596	6.02948	9.42892	6.36363	7.03103	5.56453	175.344	high

## Sheet: GSE9891
ID	futime	fustat	CXCR4	ACAP1	ZFP36L2	DDIT4	CD44	IDS	ZFP36	ISG20	KLF2	ETS1	ARPC1B	CTSA	SEPT1	CD3G	DDX5	JUNB	FXYD5	RAP1A	UBB	CAST	GNAI3	GBP2	riskScore	risk
GSM249888	2.38356	1	8.65641	5.48615	7.59416	8.16795	6.02112	5.96212	7.56938	6.85029	6.05535	6.19969	9.581	8.27208	5.79176	4.52443	6.97527	7.55915	7.38026	6.32182	10.6265	6.62525	7.38249	7.48733	36.7263	low
GSM249912	1.72603	0	8.88023	5.41604	7.72387	8.12164	6.30783	6.07549	7.31721	6.20523	5.90404	5.90045	8.75328	7.80377	5.15068	4.43316	7.03847	8.16609	7.54974	6.2997	10.3127	6.5961	7.39746	7.45277	36.8658	low
GSM249885	2.05479	0	8.69783	5.17794	7.96501	8.21803	6.35479	5.99779	8.28571	6.47278	6.30369	6.03309	9.0813	8.19845	4.87538	4.06877	7.21713	8.08921	7.6895	6.23588	10.4554	6.64821	7.50737	7.64901	42.3213	low
GSM249898	3.36986	0	7.69532	5.16588	6.61465	7.52808	5.01665	5.97178	7.8535	5.30747	5.83352	5.65614	8.01663	7.99741	5.25254	3.36277	7.38854	7.65345	6.13152	6.10288	10.3343	6.98716	7.30628	5.75741	45.7057	low
GSM249949	0.821918	0	8.806	5.12105	7.17209	7.63861	6.5137	7.04497	8.08549	6.63778	5.87507	5.93966	9.31024	8.58261	5.76082	5.72479	7.80921	8.10882	7.62173	6.27179	10.65	7.30917	7.59424	8.2593	47.4081	low
GSM249749	1.9726	1	9.21484	5.49796	7.37253	8.28525	6.14554	6.02741	7.87608	6.60027	5.91444	6.42814	8.99956	8.34475	5.14194	5.24878	6.68789	8.02084	7.48976	6.23108	9.8363	6.57043	7.34722	7.74636	47.7271	low
GSM249958	1.72603	0	9.15691	5.06835	8.12308	8.30074	6.65997	6.29213	8.35769	8.29889	5.91955	5.56305	8.05644	8.42792	4.82775	3.70398	7.37069	7.68595	6.78477	6.40748	10.7244	6.23105	7.87596	7.95968	48.7899	low
GSM249950	1.56164	0	9.28079	5.13758	7.41213	8.87331	6.36249	6.52116	7.93951	6.72017	5.87435	5.96681	8.41211	7.96437	4.78661	3.92524	8.2786	7.93188	7.54423	6.18367	10.6994	6.51039	7.13662	7.01397	49.4794	low
GSM249932	1.80822	0	8.08929	4.77909	7.15893	8.21029	5.17727	6.13107	8.04437	6.66473	5.92218	5.64621	8.15727	8.00674	4.61397	3.45804	7.5847	7.80058	6.53304	6.0527	9.68181	6.36679	7.10468	6.95861	51.3991	low
GSM249966	2.71233	0	8.1749	5.35914	7.87384	7.86667	7.31355	6.10466	7.32995	5.18457	5.87069	6.00099	8.98836	7.62697	5.13705	3.52664	7.20999	8.10546	7.29883	6.46163	10.1701	6.64251	7.75526	7.34602	52.7187	low
GSM249960	1.9726	0	9.63376	5.35774	7.94854	8.58003	7.63164	6.17222	7.86896	7.16329	5.78228	6.1871	9.05853	7.80211	5.25121	4.70659	6.89808	7.84972	6.77029	5.93532	9.48064	6.51729	6.44382	7.21296	53.1729	low
GSM249877	4.35616	0	9.21994	5.54544	7.92382	8.94765	6.92619	6.3917	8.4094	7.79149	6.0637	5.89528	8.83579	8.61155	5.2357	4.88833	7.18184	8.06772	7.76422	6.06033	10.5153	6.50894	7.21984	7.6362	53.6383	low
GSM249740	0.164384	1	8.6496	5.28199	7.47808	8.83087	5.69269	6.1625	7.44563	6.69142	6.41029	6.16268	8.67052	8.03502	4.93859	4.18057	7.96126	8.02639	7.23156	6.16624	9.59093	6.67307	7.56615	7.8066	53.6505	low
GSM249889	2.38356	0	8.51999	6.1075	7.82273	8.27868	6.36952	5.92189	8.06346	5.73175	6.16851	6.06099	8.73382	8.00947	5.60687	5.02241	7.221	8.2921	7.32701	6.12187	10.1963	6.77544	7.2039	8.37944	53.656	low
GSM249764	2.38356	0	8.59276	5.39824	7.53682	7.9465	6.34481	6.36123	8.09738	7.61686	6.44056	6.49187	8.81691	8.48879	4.78449	4.72415	7.75263	7.91585	7.68569	6.13912	10.6001	7.03086	7.32793	8.32309	54.7406	low
GSM249866	3.0411	1	8.37806	5.2212	7.60682	8.11407	5.46409	5.9037	7.90954	5.77669	5.94016	5.50597	7.83623	7.46232	5.68347	4.11137	7.40558	7.84573	7.78703	6.35174	10.145	6.33738	8.03158	7.17202	55.7904	low
GSM249976	2.9589	0	8.37608	5.39196	7.42478	8.00143	6.05133	6.87043	7.54764	6.72726	5.96468	5.32093	7.94762	7.88104	5.26103	3.0754	7.33371	7.99843	5.69442	6.32769	10.4554	6.83064	7.36172	6.86064	55.8659	low
GSM249835	2.87671	1	8.9985	5.11651	7.57786	7.03897	6.51625	5.97776	7.50817	6.6185	6.04429	6.34515	9.03172	8.1921	4.71826	4.32104	7.67769	7.60278	7.1279	6.38084	9.60291	7.0692	7.42456	7.57348	56.3068	low
GSM249753	17.589	0	9.37959	5.74507	7.35668	8.09894	6.68564	6.13269	7.80653	6.79678	6.19821	5.94015	8.83388	8.30807	5.33015	4.84364	7.13191	8.2615	7.23844	6.25301	9.59093	7.19764	7.4374	7.76276	56.4953	low
GSM249959	1.9726	0	6.85414	5.18415	7.87136	7.40257	6.22216	6.07331	7.76703	6.58652	5.71083	5.61142	7.34935	8.15482	4.26624	3.3927	8.26792	7.52589	6.25393	6.19474	9.85224	6.65147	7.42193	7.54364	57.8032	low
GSM249776	3.61644	0	8.77676	5.00335	7.67654	8.41079	5.76176	6.83313	7.59886	6.15955	5.67124	5.82704	8.18219	7.70609	5.52255	3.52578	7.0627	7.85057	7.18797	6.13349	10.1213	5.83352	7.38681	6.21259	58.0933	low
GSM249874	3.69863	0	9.1517	5.62774	7.8388	8.89266	6.95836	6.18427	8.19136	7.55003	6.48405	6.41111	8.90446	8.3823	5.0723	5.34178	7.21027	8.69402	7.40716	6.05881	10.65	6.38409	7.23375	7.8719	58.7441	low
GSM249917	2.9589	0	9.01099	5.27218	7.81701	7.26995	6.38397	6.18475	7.97936	6.78451	6.45091	6.05692	9.23579	8.34714	5.00019	4.64814	7.68993	8.41497	7.8719	6.20311	10.6265	6.64949	7.3032	7.21902	59.7446	low
GSM249965	0.90411	0	9.11708	5.97195	7.30706	8.72143	6.28263	6.33643	8.26159	6.77169	6.06322	5.95023	9.32201	8.03804	5.52784	5.71743	6.94417	8.91411	7.01426	5.89442	10.1701	6.88522	7.03485	8.04859	61.0822	low
GSM249721	1.80822	0	7.46254	5.39088	7.40204	7.73127	6.63683	6.74307	7.93352	6.6629	5.91202	5.86158	9.1925	8.45643	5.42833	4.61233	7.84087	8.02537	7.83481	6.09383	10.0966	7.24994	6.80132	7.39502	61.1162	low
GSM249807	0.986301	1	8.99036	5.37772	7.28125	7.88496	6.37478	5.8519	8.73878	6.96283	6.84058	6.00199	9.1016	7.9776	5.26938	5.17014	7.37749	8.49378	7.26477	6.2219	9.45114	6.21645	7.03048	7.57399	61.199	low
GSM249954	1.47945	0	9.40669	5.39479	8.10457	6.55485	5.82692	6.20639	7.61775	6.36116	5.9382	5.50526	9.21826	8.30486	4.75599	3.54687	7.36856	7.48146	7.35067	6.17731	10.4766	6.17195	7.34291	8.11622	61.4051	low
GSM249979	0.739726	1	8.53027	4.70474	7.49956	7.77675	5.61946	6.14908	7.5442	5.90165	5.88356	6.06074	9.18013	7.78723	5.60636	3.8391	7.59297	8.10931	7.38904	6.26135	10.7518	6.83727	7.57793	7.7664	61.4915	low
GSM249939	3.0411	0	9.21994	5.52337	7.55851	7.87079	5.57451	6.89265	8.16584	6.9965	6.03018	5.77264	8.82755	8.39003	4.82226	3.47728	7.56322	8.40803	7.5521	6.32595	10.5796	6.4725	7.18818	7.27311	62.4447	low
GSM249724	0.328767	0	6.98092	5.17142	6.87081	8.06894	6.3897	6.57135	7.87128	7.41532	5.83377	5.79416	8.80415	8.10256	4.85628	2.72623	7.91729	8.02537	7.60232	6.11365	10.2675	7.49381	7.0266	7.11986	62.8402	low
GSM249981	2.87671	0	7.08259	4.81104	6.15302	6.46913	5.25184	6.04597	7.32371	7.40182	5.91153	5.55867	8.20905	7.8531	4.94751	3.82829	6.86337	7.57629	7.25479	5.92327	10.6265	6.09253	7.075	6.28411	64.0475	low
GSM249930	1.9726	0	8.99262	5.38339	7.56679	7.48778	5.15224	5.90967	7.71455	6.76897	5.60218	5.72208	8.57103	7.87666	4.86754	4.0759	7.75452	7.64999	7.25	6.0991	8.67321	6.575	7.30872	7.08408	64.424	low
GSM249781	2.38356	0	8.41679	5.37123	7.61149	7.68069	5.55582	6.14314	7.76299	6.93149	6.3243	5.66797	8.50419	8.06507	5.60539	4.10331	7.59548	8.37478	8.06329	6.09763	10.5153	6.38698	7.50884	7.60387	64.8471	low
GSM249974	3.53425	0	9.23815	5.21721	7.46985	7.54346	6.56811	6.2232	7.65996	6.9951	5.90283	6.06849	8.86266	8.56683	4.86918	2.9364	7.62308	7.23253	7.20879	6.00996	10.4766	6.65302	6.9712	6.59338	65.1314	low
GSM249865	3.53425	0	8.76696	5.91595	8.1491	9.80238	6.21751	6.57288	8.38407	6.88635	6.7202	6.07364	9.06129	8.57391	5.21563	4.60916	7.55793	7.93788	7.62754	6.46138	10.0095	7.34936	7.4368	8.01876	65.1571	low
GSM249800	0.657534	0	9.32368	5.21866	7.55061	7.53855	5.92665	5.74195	8.59216	7.32248	6.02707	6.18127	8.82327	8.2549	4.96228	4.35061	7.52463	7.88377	7.04407	6.17226	10.7518	6.67692	7.62151	7.25586	65.3365	low
GSM249899	2.05479	0	8.6274	4.7317	7.37562	7.80188	5.64334	6.3064	7.76613	6.02334	5.89115	5.74077	9.17694	8.11219	4.57236	3.96099	7.20832	7.58797	7.44589	6.32949	10.7518	6.67566	7.39295	6.48004	65.529	low
GSM249879	1.31507	1	8.06722	4.97223	7.44456	7.44381	5.64071	6.50284	8.17217	6.89066	6.30202	6.07827	8.60044	8.44565	4.89526	4.17208	7.28106	8.35017	7.22522	6.24793	10.4363	7.02874	7.83385	7.66955	65.896	low
GSM249811	4.19178	0	8.76078	4.97323	7.49348	8.75845	6.136	5.88101	7.6971	6.85029	5.83776	5.79416	9.34481	8.47846	4.89951	3.79748	7.14488	8.15546	7.40391	6.09513	10.4363	6.50328	7.1382	7.29262	66.5237	low
GSM249887	1.31507	1	8.71236	5.32755	8.03624	8.56543	6.11783	5.83857	8.28124	6.79915	6.07782	6.11259	9.29144	8.6191	4.84573	4.77177	7.43582	8.36007	7.60188	6.39584	10.2205	7.20838	7.46982	8.58586	66.7945	low
GSM249846	2.71233	1	8.91336	5.84384	7.52644	9.04421	6.33695	6.57058	8.82999	6.60681	6.5025	6.48191	8.91822	8.34065	6.15479	8.05408	7.47458	8.69784	7.92441	6.42316	10.1701	6.86511	7.45895	8.49565	67.3515	low
GSM249779	3.61644	0	8.44676	4.92642	7.42813	8.91052	7.36793	6.12124	7.83052	6.74647	5.92148	5.62847	8.31741	8.30807	4.1667	3.61956	7.58637	7.87164	6.3315	6.0941	10.4949	6.91733	7.00728	5.85106	67.5423	low
GSM249813	4.27397	0	8.46005	5.64372	7.98777	7.6582	6.73756	6.1593	7.9305	8.04946	6.20434	6.11026	8.99404	8.31888	5.09755	5.86341	7.35124	8.24397	7.86328	6.06486	9.94693	6.42256	7.32242	7.52587	67.9923	low
GSM249784	1.64384	0	7.38666	4.73522	7.62456	8.32709	5.9135	6.19793	7.95913	5.87947	5.53997	6.20505	8.64772	7.98477	4.8071	3.59639	7.93379	7.33831	7.44918	6.49669	10.145	6.66311	7.40262	7.76152	68.3541	low
GSM249842	6.49315	0	8.80278	6.09209	8.13125	8.48345	7.01576	6.32085	8.43727	7.58512	6.39464	6.24439	9.06939	8.70157	6.32667	6.87516	7.21822	8.73185	7.92121	6.43623	9.86876	6.83839	7.4354	8.14364	68.4826	low
GSM249762	2.63014	0	9.42627	6.1319	7.46289	8.08674	7.11947	6.36824	8.62518	7.06064	6.59091	6.5773	8.73765	8.59968	6.67544	6.37784	7.38174	8.38704	7.52895	6.26954	10.7518	6.98206	7.17683	7.71452	68.499	low
GSM249880	4.52055	0	8.00043	5.73023	7.43274	6.61252	7.3933	5.83736	8.03204	6.3475	5.91684	5.93769	9.17077	9.21916	4.64552	4.42877	6.85241	7.42414	7.46009	6.20579	10.4174	6.10927	7.37993	6.44851	68.7118	low
GSM249810	4.10959	0	9.0863	5.068	8.13909	8.64389	5.83739	6.37405	8.13112	5.42617	6.1977	5.74606	8.8447	8.14982	4.68057	4.05649	7.02934	8.21273	6.97693	6.1396	10.4363	6.3898	7.43933	7.71328	69.0535	low
GSM249863	2.30137	1	8.73325	5.18172	7.08243	7.49773	6.22589	6.24082	8.5359	6.24865	6.436	6.28431	9.54933	7.78496	4.95767	4.57039	7.78188	8.21672	7.19087	6.24438	10.2205	6.95025	7.33214	8.22163	69.1146	low
GSM249980	1.89041	0	8.80445	4.60156	6.52533	6.99962	4.79093	5.9116	7.20584	4.22778	5.47233	5.33204	7.36227	7.60834	4.88994	3.14058	7.13743	7.489	5.8426	6.15529	10.0755	6.15662	7.55246	4.56546	69.461	low
GSM249968	2.30137	0	8.62328	5.8295	8.09359	7.50978	6.11397	5.8944	7.89069	7.61069	6.1361	5.63387	9.21162	8.32771	4.68057	4.66434	6.13805	8.14679	6.93746	6.25964	8.54731	6.17678	7.60785	8.16543	69.537	low
GSM249750	2.13699	1	8.93602	5.60991	7.61728	7.62629	6.44386	6.12527	8.85944	7.01035	6.45041	6.73803	9.11037	8.40186	5.66661	4.92922	7.23977	8.27069	7.77598	6.38156	10.1963	6.73653	7.0637	7.58564	70.569	low
GSM249777	0.493151	0	9.12459	4.91563	7.63819	6.77992	5.25328	6.12698	6.88948	5.78984	5.34917	5.18346	8.27842	8.10893	4.8793	3.69409	7.76635	7.14116	7.02713	6.48824	10.2675	6.92793	7.71692	6.59862	70.6331	low
GSM249808	3.78082	0	7.68023	5.8193	7.96068	7.82142	6.18557	5.98636	7.77607	6.94001	6.16701	5.81529	8.7451	8.17206	5.34321	4.27946	6.96177	8.24905	8.17723	6.2266	10.3962	6.8855	7.14884	8.18418	70.825	low
GSM249848	2.21918	1	8.59655	5.49425	7.53969	8.89677	6.85657	6.49475	8.81048	6.72766	6.40367	6.40668	9.1016	8.46485	5.50288	5.87387	7.36977	8.44976	8.23858	6.45167	9.78656	6.90641	7.39676	8.39762	70.8978	low
GSM249831	2.05479	0	9.26969	5.19326	6.6431	7.33538	5.92188	6.1625	7.98826	7.73963	6.26008	5.71728	9.08418	8.39242	4.61909	4.36032	8.13057	7.57921	7.06655	6.3087	9.49098	6.82153	7.74532	6.82798	71.2291	low
GSM249751	4.76712	1	8.14835	5.80546	7.75102	8.15669	6.28555	6.41757	8.31988	8.00511	6.02393	6.56615	8.39325	8.67146	5.23061	6.29859	6.79791	8.77921	7.60731	6.12997	10.8114	6.58228	6.96677	7.91466	71.3554	low
GSM249851	0.328767	0	8.52338	4.99076	7.34232	8.40805	5.43695	5.87636	7.29083	5.21142	5.49703	5.43355	8.63914	7.97198	4.38768	3.85568	7.42723	7.1642	7.35033	5.8907	10.2908	6.37195	7.40515	5.81257	71.3919	low
GSM249818	0.657534	1	9.74561	4.75262	7.92681	7.33829	6.00454	5.79944	8.19824	6.66032	6.48123	5.91599	8.60368	8.04919	4.57828	4.3379	8.06126	7.59265	7.43378	6.12237	9.74031	6.69522	7.46297	7.65189	71.925	low
GSM249833	3.36986	0	8.89497	4.69892	6.95264	8.18891	5.71531	6.28512	8.26848	5.89085	6.56962	5.53741	8.22723	7.97122	4.79484	4.20683	7.35628	8.04805	7.57301	6.27104	10.5153	6.2637	7.38128	7.62554	71.9983	low
GSM249862	3.36986	1	8.83814	5.55187	7.63929	8.59907	6.25843	6.11482	8.22198	6.42175	6.1411	6.66741	9.70585	8.77949	5.31694	4.92877	7.17512	8.44201	7.25811	6.21885	9.62856	6.66081	7.63974	8.3242	73.0955	low
GSM249897	2.38356	0	8.09405	5.07458	8.05165	8.73218	6.56278	6.14861	7.73962	5.68068	5.86465	5.61116	9.48157	7.5174	4.77182	3.97329	7.12802	8.07252	7.38597	6.39431	9.86876	6.85122	7.92801	7.29848	73.1254	low
GSM249904	3.94521	1	7.01938	5.41675	7.15122	7.88564	5.27596	6.31938	7.56555	7.51547	5.8205	5.40162	8.25346	8.34158	5.80072	4.98355	7.53789	7.34603	6.91185	5.93606	10.9121	6.28953	6.70226	7.95597	73.3432	low
GSM249774	3.45205	0	8.23536	4.82628	7.25113	7.65711	5.86137	5.68644	8.18804	7.09884	5.51964	5.54148	8.55221	8.10321	4.48176	3.46344	7.71752	7.56052	7.10667	5.88378	9.17346	6.96239	7.15364	5.90885	74.2949	low
GSM249920	3.0411	1	8.10824	4.87845	7.98548	7.78619	5.5304	6.31564	7.4576	5.71181	5.94259	5.55281	8.31381	7.8414	4.98164	3.62384	7.96835	7.96739	6.20388	6.20213	10.4174	6.2058	7.09854	6.16537	74.5214	low
GSM249953	1.89041	0	9.3671	5.26172	7.05364	6.85262	5.29474	5.706	7.88317	4.77628	5.48831	5.18491	7.60703	8.09611	5.66931	3.54727	7.6514	7.77932	6.21737	5.89545	8.42567	6.33508	7.01365	5.43128	74.7397	low
GSM249746	6	1	8.84826	5.35951	8.31352	7.77242	5.33002	5.91754	8.31835	6.24185	6.08463	5.8474	9.20823	8.19401	5.48456	3.66603	7.91557	8.37986	7.27379	6.3739	10.2205	6.4648	7.24679	7.54115	74.9911	low
GSM249763	2.13699	0	7.43759	5.28693	7.23196	8.30742	5.96738	6.11505	8.50187	7.38344	6.38576	6.0326	9.36781	8.74483	5.19091	5.50036	7.88865	7.72075	6.70684	6.20238	10.65	7.05076	7.14188	7.84816	75.2234	low
GSM249993	3.0411	0	8.71533	5.44059	7.70877	10.1332	6.00728	5.95322	7.69472	8.17884	5.78131	5.87638	9.13863	8.1921	5.2397	6.13405	6.6186	8.61425	7.3905	6.1458	10.5153	6.77951	7.28386	8.40217	75.3894	low
GSM249894	2.13699	0	9.61623	5.99116	7.94504	7.75768	4.95161	5.86805	6.70115	6.5504	5.75871	5.33954	7.7188	8.16494	5.75969	3.62212	7.25189	7.0121	6.88511	6.02198	7.38267	6.6006	7.37156	6.07702	75.4344	low
GSM249814	4.52055	0	8.45107	5.4364	7.40718	7.73355	6.18966	6.17735	8.85219	7.82866	6.9236	6.5554	8.77917	8.54739	5.20679	6.41457	7.34039	8.33121	7.73832	6.27228	10.0755	6.61471	7.27236	8.39259	75.7701	low
GSM249760	1.89041	0	9.23815	5.67403	7.46419	9.45011	6.91585	5.7412	8.17471	6.64106	5.58608	5.79654	9.22174	8.66393	4.61507	3.94763	6.98801	8.4776	7.47579	6.31375	10.4174	6.8348	7.60262	7.10383	75.9498	low
GSM249907	4.68493	0	7.63315	3.88893	7.20057	8.41732	5.92003	5.85258	7.76299	7.35791	6.06589	5.89575	9.01809	8.25126	4.69488	3.47394	7.2042	8.07638	7.73832	6.06436	10.0308	6.46942	7.40643	7.40556	76.1196	low
GSM249961	2.38356	0	9.38297	5.64372	7.50721	8.32226	5.94553	6.24466	8.92041	7.26315	5.95504	6.07545	8.96008	8.01163	4.95312	3.65784	7.87228	9.20399	7.84349	5.95904	10.356	6.87185	7.17317	7.47989	76.4141	low
GSM249964	0.657534	1	8.9171	5.38488	8.20378	7.72775	6.28171	6.66038	9.3326	7.5617	6.73431	6.55912	9.25257	8.25878	6.28337	5.24473	6.99372	8.70627	7.9648	6.17906	10.1213	7.00118	7.27797	7.72935	76.4519	low
GSM249825	1.39726	0	8.99443	4.77943	7.74629	7.63747	6.09917	5.89418	7.98616	7.81554	6.15562	5.89311	8.8929	8.34158	4.62696	4.10828	7.53139	8.43157	7.37449	6.15632	9.30145	6.68107	7.52992	7.26469	76.6849	low
GSM249967	2.79452	0	7.46177	4.74989	7.47272	7.7718	6.78791	6.18154	7.36035	8.3514	5.83327	5.34124	9.34878	8.0728	4.6011	3.81679	7.64689	7.90867	7.07837	6.50231	10.6754	7.29558	7.43152	6.86443	76.9131	low
GSM249722	1.06849	0	9.01496	5.01717	6.79633	6.65702	6.67674	5.88343	7.20529	7.41142	5.799	5.09935	7.85174	7.63613	5.11913	3.26314	7.96432	7.14365	7.10456	6.12211	10.2205	6.90445	6.77965	6.25422	76.97	low
GSM249860	0.90411	1	8.10543	5.04754	7.25649	8.67598	6.68199	6.25739	7.88294	7.23321	6.3424	6.41742	9.26287	8.30913	4.54797	5.05233	7.22543	7.88128	8.17919	6.42368	10.6994	7.55783	7.52703	8.77209	77.1141	low
GSM249771	3.78082	1	8.33139	5.22632	8.04877	7.86196	6.03003	6.29093	8.29921	5.84721	6.9333	6.01403	8.50721	8.22257	6.3261	4.80037	7.55	8.07199	7.82059	6.3757	9.8363	7.02141	7.18325	7.70329	77.1983	low
GSM249903	5.0137	1	8.38915	5.34173	7.04288	8.80858	5.99906	6.15445	8.0554	7.10912	6.08315	6.59778	9.60878	8.37654	5.19377	4.96446	6.81525	8.19932	6.92645	5.9147	9.11222	6.54806	7.23544	6.87693	78.2092	low
GSM249927	2.13699	1	9.02841	5.09402	7.31073	9.32794	6.42429	6.3523	8.42496	7.03421	6.10762	7.05354	9.57604	8.67925	5.25333	4.23108	7.74708	8.52328	7.99391	6.16923	10.2205	6.71247	7.20994	7.61786	78.214	low
GSM249914	1.06849	1	7.73187	5.80222	7.37101	8.2539	5.74571	6.29353	8.22332	6.80243	6.23986	5.84713	9.27319	9.12198	5.62128	4.45573	8.09837	8.49672	7.49358	6.25784	10.7244	6.87011	6.86557	7.54268	78.2799	low
GSM249926	2.63014	0	8.22237	5.34069	7.85856	7.65597	5.61088	6.12251	8.12919	8.32792	6.14565	5.99606	9.19562	8.26637	4.61232	5.23496	7.6738	7.96106	7.73649	6.7202	10.1213	6.89513	7.94504	9.14766	78.4756	low
GSM249905	2.79452	1	8.26579	5.03776	7.44618	8.17074	5.48413	7.03471	7.30147	6.79146	5.87269	6.04187	8.82327	8.10978	5.42747	4.03031	7.59297	6.98277	6.37064	6.06914	10.782	6.90164	7.03048	5.52449	78.5235	low
GSM249910	1.89041	0	7.4975	5.04965	7.40324	7.72837	6.46961	6.36724	8.01559	7.99941	5.87872	5.94946	8.71497	8.28078	4.97893	3.63837	7.85531	7.95885	7.9708	6.04877	10.2434	7.16173	6.91378	7.34164	78.6928	low
GSM249886	1.72603	0	8.81246	4.60749	7.10691	8.82465	6.18075	5.93015	7.23358	5.78221	5.77728	5.67644	8.51875	8.45527	4.13128	3.47269	6.89337	8.00862	7.10849	5.91419	10.6994	6.30455	7.35088	6.70714	78.7781	low
GSM249802	2.79452	1	8.4139	5.34798	7.32477	8.86232	6.59736	5.57208	7.93352	6.62735	5.39548	5.97293	9.22535	8.43855	4.72035	4.34066	7.51593	7.64148	7.0065	6.63512	8.79791	6.57828	7.09498	6.11097	78.9128	low
GSM249738	8.71233	1	7.84798	5.15229	8.01707	8.19371	5.4657	6.29904	7.75831	6.63295	5.76883	5.97395	7.77141	8.39003	4.73922	4.20417	6.65264	7.49465	7.48332	6.03123	10.4949	6.13009	6.86604	5.43805	79.4116	low
GSM249991	2.54795	0	9.32046	5.71315	8.23426	8.11231	5.42364	5.81726	7.32493	5.47205	6.02971	5.56476	7.92063	8.20821	4.66454	3.29935	7.74128	7.11971	6.48454	5.9157	10.6754	6.75448	7.27797	5.31952	79.6365	low
GSM249715	0.657534	0	6.5419	5.00262	7.32299	7.22425	5.81706	6.3074	8.05649	7.28261	5.68856	5.55939	8.85809	8.39003	5.10357	3.14934	7.72227	7.5965	7.6663	6.12064	10.2908	7.01444	6.68055	7.42105	79.6686	low
GSM249754	1.80822	0	7.99181	5.12658	8.07399	8.30972	5.41702	6.89318	8.05255	6.45776	6.32578	5.498	8.36467	7.64203	4.85681	3.99552	7.6759	7.90908	7.42036	6.31072	10.4554	6.48583	7.28333	6.3413	79.7395	low
GSM249900	3.69863	0	9.71463	5.26974	7.8388	8.07316	5.70733	5.88889	7.70206	7.4677	6.02729	5.82555	8.29828	8.08833	4.63288	3.62212	8.28155	7.35609	8.41973	6.22164	10.6001	6.43893	7.41736	6.94902	79.7459	low
GSM249934	2.9589	0	8.04669	5.11856	7.26673	7.49629	5.14616	6.44587	8.28351	7.90604	6.70698	5.60585	8.3387	8.07505	4.59902	3.85036	7.65001	8.24961	6.56354	6.11619	10.4363	7.21288	6.99419	6.74622	80.1163	low
GSM249735	1.23288	1	8.25406	5.33582	7.33746	7.78562	5.81037	6.00964	8.8933	6.1931	6.87439	6.18304	8.81273	8.00381	6.52511	5.7849	7.27821	8.70053	7.46939	6.18293	9.30826	6.5461	7.2405	7.36086	80.1621	low
GSM249820	0.821918	1	8.82097	5.05072	7.88381	9.20794	6.33568	6.3037	7.9757	6.36243	5.86068	5.76914	9.81863	7.78899	5.09953	4.11539	7.24656	8.18074	7.78334	6.32976	9.70835	6.44374	7.22543	7.2211	80.4622	low
GSM249788	2.71233	0	8.30142	5.08239	7.80248	7.54904	6.87279	5.65414	8.00354	6.15388	5.90333	5.56982	9.70585	8.17023	4.98459	3.78623	7.13089	7.80336	8.16689	6.02125	10.3962	6.46378	6.77254	7.84943	80.6751	low
GSM249718	0.0821918	0	7.17419	4.52987	6.98881	8.7529	6.56706	6.45829	8.3689	7.8658	5.84343	5.81333	8.84023	8.49014	5.169	3.97198	7.90373	8.35947	7.60152	6.16997	10.5153	7.44022	7.05687	7.51005	80.8293	low
GSM249828	2.87671	0	8.86935	5.06974	7.75638	7.69893	6.11783	6.11531	8.32305	6.4795	6.52234	5.64039	8.50574	7.9129	5.21317	3.52536	7.56322	8.90541	7.32343	6.27228	10.3127	6.66137	7.21438	6.75436	81.0904	low
GSM249913	1.9726	0	8.07506	4.88554	7.52644	9.78867	5.70352	5.59201	7.34943	5.36993	6.32528	6.12807	8.28645	8.139	4.75239	3.60689	7.35655	7.1789	6.57759	6.00094	10.3962	6.48184	7.49257	5.94793	81.1152	low
GSM249736	2.87671	1	7.55004	4.71925	6.99586	7.65989	5.49167	6.27165	7.42825	5.30073	5.94848	6.59671	8.38904	8.60122	4.43066	3.31234	7.39539	7.61793	7.1163	6.05982	10.782	5.80726	7.40515	5.5617	81.3028	low
GSM249758	1.56164	0	9.14398	4.87981	8.47769	8.07821	5.81752	6.11718	8.72178	7.56396	6.42742	5.84808	9.68037	8.47846	5.78886	4.30639	7.59735	8.393	7.34644	6.17277	10.145	6.79088	7.26725	7.43848	81.5296	low
GSM249878	4.43836	0	8.56574	4.72453	7.92681	7.79315	5.89567	6.22853	7.75257	5.72561	5.8232	5.78663	9.1925	8.30913	4.8844	3.92524	7.27767	7.92594	7.00888	6.16728	9.59093	6.94121	7.31886	6.89985	81.7167	low
GSM249948	1.64384	0	7.98744	6.4428	7.28608	8.18403	6.8976	6.19793	7.87608	8.31018	6.4355	6.46069	9.28393	9.0149	7.3596	7.1575	7.24056	7.89148	8.14504	6.49997	10.6754	6.64174	6.97405	7.5635	81.847	low
GSM249893	1.72603	0	9.05067	6.06553	8.01119	7.69951	6.76618	6.14522	8.57784	6.79636	6.02584	5.6875	9.2561	8.54868	5.65887	5.80734	6.98533	8.40342	7.34931	6.01373	9.18058	6.72924	6.89295	7.67175	82.3411	low
GSM249963	2.79452	0	9.20665	6.55086	8.26924	7.87889	6.54927	6.76751	8.11212	7.46831	7.30394	6.70983	9.09899	8.32771	6.88812	7.17102	7.43952	8.26713	8.16	6.32467	10.3768	7.05105	7.26372	7.94918	82.4393	low
GSM249940	0.164384	1	8.10752	5.11509	7.82273	7.37406	5.1705	6.14544	7.32033	5.11937	6.19721	5.97641	7.72906	8.11138	4.6869	3.15398	8.31471	6.86618	7.22185	6.0293	10.2434	6.62114	7.04382	6.59368	82.5219	low
GSM249870	4.0274	0	9.27224	4.67659	8.14257	7.00059	7.75194	5.71321	8.18735	5.80106	5.84962	5.5904	8.1905	8.24182	4.85164	2.89438	7.53106	8.27518	6.61136	6.17982	10.4949	6.70458	7.02861	6.36649	82.8754	low
GSM249829	1.06849	1	8.75917	6.13567	8.00091	8.26869	6.12373	5.80372	9.13087	6.7849	6.90344	6.08932	9.22174	8.4836	5.27378	5.24148	7.45652	8.67201	7.60114	6.15306	10.1701	6.66338	7.2536	7.73287	82.9333	low
GSM249797	3.78082	0	8.00302	5.52515	7.29062	9.0712	5.61182	6.85267	8.25015	6.84598	6.39361	5.90338	9.05077	8.47212	5.00442	3.53227	7.36888	8.17758	7.81432	5.97289	10.7518	6.66967	7.32793	7.58454	83.064	low
GSM249791	1.89041	0	7.73764	5.90211	8.60694	7.28566	5.96126	6.46985	7.74216	5.36723	5.88874	5.38379	8.6671	8.21547	5.24092	4.20439	6.43738	7.92465	8.4279	6.41712	10.3127	7.14872	7.17735	7.11986	83.2496	low
GSM249933	1.31507	1	8.54688	5.69086	7.83395	8.88403	6.22589	6.17783	9.07234	7.54148	6.81181	5.66405	8.37121	8.66393	4.87225	4.64951	7.59804	9.00127	7.60317	6.18766	9.88735	6.65099	6.7019	7.81623	83.5584	low
GSM249986	1.56164	1	7.9195	5.27812	7.73719	9.06066	5.79478	6.01581	8.36407	6.38948	6.76229	5.72673	8.56159	8.32477	4.70012	3.54859	7.75751	7.95924	7.60403	6.20385	10.4949	7.05949	7.60641	7.23984	83.642	low
GSM249996	0.0821918	1	7.38363	5.14361	6.131	7.72077	5.03624	6.85157	8.12561	6.21713	6.01195	5.5904	8.79176	7.83549	5.07511	3.70266	7.62308	7.23832	7.70972	6.1421	9.98916	7.49774	7.22713	7.52046	83.6474	low
GSM249890	1.89041	1	8.29808	4.96747	7.09812	8.71276	6.09942	6.09294	8.31355	6.98454	6.28656	6.01551	9.26647	8.53382	5.1232	5.31798	7.53265	8.33622	7.8092	6.27994	10.4766	7.20972	6.9	7.89737	83.811	low
GSM249795	0.739726	0	8.21746	5.59568	7.44956	8.39717	6.34109	6.17177	9.07638	6.76067	6.61633	6.4169	9.5394	8.69031	5.10357	4.11451	7.58405	8.79102	7.85421	6.29175	10.5569	7.0829	7.06959	7.77746	83.9058	low
GSM249995	3.53425	0	6.74044	5.19154	7.55159	8.2985	5.73765	6.15715	6.94247	4.93133	5.85731	5.09429	7.69222	7.3713	4.45303	3.01662	8.07	7.22113	5.86858	5.94898	10.782	6.23444	7.12625	4.58638	84.0919	low
GSM249747	3.94521	1	9.77269	5.54965	7.86448	7.73892	6.22732	5.81293	8.98055	8.01343	6.82838	6.70476	9.06129	8.37988	5.52577	4.6961	7.17776	8.30176	8.11499	6.27253	9.31731	6.62653	7.93115	7.45805	84.176	low
GSM249755	2.21918	0	8.45447	4.68292	7.5924	7.55057	5.85941	5.92394	7.98942	4.40045	6.09522	5.33642	7.94297	7.80264	4.40294	3.57049	7.13901	7.69236	7.55694	6.05766	9.52266	6.49533	7.55104	5.98673	84.513	low
GSM249799	2.54795	0	8.6496	4.41405	7.34201	7.56382	4.83152	6.04749	7.57014	7.34462	5.61918	5.38479	8.31851	8.1921	4.70143	3.00232	7.82561	7.34199	7.3364	6.03075	10.5796	6.74755	6.88592	4.79189	84.5859	low
GSM249858	1.72603	1	9.06164	5.13015	7.0292	8.34266	6.15223	6.04651	7.90363	6.01313	6.43147	6.16293	9.33715	8.85337	5.0917	4.44123	7.54826	8.10834	7.8289	6.34358	10.2205	6.95773	7.10992	6.87693	85.3079	low
GSM249896	2.87671	0	8.44353	5.52665	7.68088	8.69479	5.82532	5.98704	8.50481	6.39278	6.82503	6.23363	9.09899	8.50801	4.5485	4.14472	7.66289	7.92673	8.12364	6.25716	10.356	6.97256	7.41672	7.80721	85.3641	low
GSM249884	7.72603	0	7.43073	6.11766	7.69407	7.35871	5.95102	6.52191	9.21762	6.52754	6.39189	6.29151	9.05591	7.91425	5.55875	4.45346	6.60163	8.74535	7.55846	6.33003	9.62856	6.69892	8.04356	8.40353	85.5936	low
GSM249726	3.78082	0	7.13763	5.09923	7.96899	8.41594	5.92825	6.3513	8.55357	5.40936	6.22046	6.13498	8.13361	8.06805	4.95832	3.70776	8.35894	8.20196	7.55884	6.29454	9.92604	6.92963	7.05687	7.35171	86.5679	low
GSM249868	3.94521	0	9.46122	5.18037	7.30929	8.20625	6.89543	7.07542	8.18056	5.22527	5.71754	6.13141	8.54001	7.91621	5.09283	3.92567	8.16433	7.82756	7.91095	6.06284	8.05313	6.24352	6.72224	4.78613	86.8869	low
GSM249727	3.20548	0	7.34361	4.79563	6.78357	7.75886	5.80394	6.18812	8.13359	6.71399	5.57942	5.68306	8.77917	8.24554	4.88754	3.45093	7.92108	7.82616	7.78796	6.15283	10.1701	7.0717	6.95747	7.90564	87.0956	low
GSM249816	0.410959	1	7.73335	4.98194	6.95168	7.78951	5.82554	5.83878	7.81298	5.93098	5.97303	5.7403	8.38647	8.63082	4.85056	3.96833	7.31586	7.66063	7.5998	5.88483	9.86876	6.44422	7.24572	7.11986	87.1499	low
GSM249817	1.56164	1	7.09397	4.62167	7.12537	8.08921	5.95658	6.08608	7.75831	5.70453	5.87023	5.98125	8.84023	7.92724	4.78397	3.92954	7.56625	7.51683	7.87546	6.02351	10.3343	7.06424	6.76421	6.47816	87.1612	low
GSM249857	2.87671	0	7.85488	5.38298	8.10949	7.22177	5.37715	5.62805	7.88194	5.06105	5.76522	6.05377	8.33535	8.81	4.30717	3.02654	7.19247	7.57758	6.60642	5.89594	10.65	6.10746	6.80792	5.83737	87.3168	low
GSM249782	2.05479	1	8.89497	5.55523	8.16518	8.75845	6.4213	5.908	9.36992	7.15927	6.72642	6.41635	8.99682	8.53112	4.99178	4.60185	7.50095	8.82479	7.86894	6.31573	10.7518	7.29487	7.50591	7.65304	87.3664	low
GSM249733	9.28767	0	7.27599	5.15436	7.36327	8.39347	5.4968	6.04569	8.56186	4.57163	6.12092	5.93604	8.01663	7.88236	5.41243	3.12375	7.9151	8.59467	6.8384	6.30995	9.4707	7.24994	6.97216	6.70091	87.386	low
GSM249778	0.986301	0	8.08577	4.74543	7.46071	8.24314	5.7066	5.74622	8.32107	6.97096	6.04142	5.78927	8.61044	7.78211	4.67652	4.18921	7.30728	7.22244	7.2718	6.20289	10.8114	6.7757	6.71485	5.91269	87.4153	low
GSM249901	3.94521	0	7.29434	5.9553	7.83153	7.50836	6.39096	6.3964	8.77665	7.70263	6.13934	6.26582	9.19562	9.18678	5.15294	5.72389	7.09767	8.48713	7.01966	6.81717	10.5569	7.01413	7.20221	7.64729	87.44	low
GSM249731	3.61644	0	7.97299	5.15367	7.8722	7.1005	6.03479	6.39491	8.05428	5.86268	5.99912	5.3374	8.17293	7.71295	5.23628	3.57813	8.14314	8.09021	8.06103	6.06963	10.0308	7.08228	6.90889	7.40726	87.465	low
GSM249938	2.87671	0	8.53383	5.86685	6.90393	9.33848	6.95721	6.26513	8.39575	6.80787	6.42459	6.32488	9.39998	8.43506	6.05291	5.71421	6.85241	8.13227	7.37201	5.85818	9.27145	6.8532	6.75652	7.20342	87.7332	low
GSM249861	2.87671	0	8.37715	5.06307	7.92336	8.44499	5.00613	6.29569	7.48117	5.39684	5.90129	5.61578	8.10581	7.76344	5.12078	3.76653	7.57176	7.50343	7.67426	6.41099	9.90652	7.49896	7.36356	6.49464	87.7857	low
GSM249773	4.0274	0	9.40318	5.44025	8.06787	8.39471	6.32533	6.16491	8.05074	7.50504	6.0617	6.19847	9.39173	9.01953	4.73517	4.60961	7.06673	8.26381	7.26883	6.05421	10.3768	6.42511	7.37225	6.08987	88.1919	low
GSM249936	3.36986	0	8.32947	5.28022	7.54957	8.03328	5.75117	6.84889	9.19477	6.3366	6.52034	5.83547	8.34845	7.731	4.89048	4.04382	6.98127	9.05546	6.89971	5.95072	8.99318	7.46228	7.41802	7.38188	88.4889	low
GSM249892	2.21918	0	7.16292	5.10203	7.4948	7.21347	4.82543	6.33813	8.07652	5.02922	6.08219	5.43811	8.01907	8.05518	5.48071	4.63943	7.57737	7.06147	6.61879	5.83228	10.4174	6.1305	6.36049	5.24055	88.7703	high
GSM249973	3.36986	0	7.47434	5.16726	7.88505	9.37189	6.14913	6.8363	9.36714	7.31398	6.03135	5.36883	8.80627	8.04325	5.60607	3.87535	6.91026	8.70335	6.79189	5.9517	9.74031	6.39885	6.38028	7.35171	89.1927	high
GSM249989	3.86301	0	8.14835	4.99599	6.75514	8.08588	5.65966	6.39816	8.01337	6.88635	6.1173	5.94263	9.01809	8.9072	4.87538	4.90001	7.16599	8.04948	7.38163	6.07557	9.37848	6.39764	7.34964	7.09048	89.5682	high
GSM249856	2.38356	0	8.34253	4.46235	7.66022	7.84496	7.87079	6.58021	7.68006	8.02511	5.92197	6.08483	8.5102	9.01953	4.9696	3.79222	7.45369	7.63766	7.72936	6.3593	10.4554	7.05889	7.3032	6.45478	89.7451	high
GSM249793	3.61644	0	8.51618	5.15612	7.55225	7.58887	5.58491	6.28042	8.46516	6.63988	5.88478	6.01853	9.05853	8.16065	5.15128	3.48322	6.28065	8.36842	7.98745	6.17201	9.04963	6.49146	7.56759	7.46967	89.9265	high
GSM249859	1.15068	1	8.60069	5.17315	8.00419	8.39827	5.97018	6.21621	8.00628	4.94147	6.33364	5.72935	8.99404	8.03721	4.72558	4.3244	8.31528	9.04826	7.53993	6.53915	10.1701	6.88578	7.29212	7.42437	89.9661	high
GSM249916	2.46575	0	7.90832	5.60661	7.16623	6.91442	4.87955	6.02353	6.59366	5.69548	5.64279	4.75839	6.80708	8.00097	4.397	3.3675	7.67416	6.30444	5.36763	5.92124	10.0966	5.74276	7.73752	4.38184	90.1646	high
GSM249812	1.80822	1	8.60469	5.39685	7.95187	7.83751	4.74408	5.40215	7.29588	4.56454	5.55424	4.90887	7.9161	7.74687	5.51503	3.84733	8.39933	7.36926	7.52351	5.97001	10.6994	6.22901	6.93308	4.43488	90.4335	high
GSM250000	13.6438	0	8.55707	5.14181	6.81351	8.4919	6.26829	6.16026	8.51574	5.98303	5.9475	5.64334	8.93292	8.58525	4.6136	4.15327	7.70478	8.48637	7.00563	6.31804	10.7244	7.06545	7.29085	7.01359	90.4618	high
GSM249840	3.12329	1	9.09329	6.54842	7.82432	8.12578	6.45184	6.17344	9.07442	7.13215	7.14541	6.5767	9.20499	8.52815	6.93912	5.23814	7.56289	8.55278	7.82447	6.40212	10.3962	6.72049	7.02119	7.35651	90.6141	high
GSM249723	3.45205	0	7.94569	4.97061	7.44487	8.49047	5.82577	6.51914	8.43639	7.278	6.66909	5.4276	8.15921	7.93632	4.94539	3.23681	8.08835	8.49821	6.91879	5.98121	10.2908	7.01717	7.01003	7.14173	90.7428	high
GSM249789	2.79452	0	7.86209	4.87981	7.4601	8.56821	5.26486	5.91061	8.4354	6.94996	5.82518	5.7156	7.94762	8.10806	4.27387	3.54859	8.00071	8.49155	7.29852	5.85506	10.2205	6.17461	6.88548	5.66612	90.7485	high
GSM249875	3.12329	1	8.01118	4.96439	7.5519	8.6161	5.36803	5.96749	7.79848	4.96601	6.05323	5.93992	7.85044	8.49903	4.81382	3.81251	7.2425	6.9105	7.30769	6.12489	10.5153	6.62037	7.05403	5.37099	90.9125	high
GSM249972	2.54795	0	7.86603	4.76413	7.55485	9.24721	7.67305	6.0255	8.10531	6.2682	5.90176	5.62801	8.33755	8.48762	4.25415	3.71037	7.43488	7.67851	6.66215	5.67213	10.6001	6.2261	6.61741	6.60203	90.9127	high
GSM249769	1.64384	1	9.30213	4.99466	7.45851	8.45594	5.05963	5.53487	8.30444	4.86024	5.76496	5.36072	7.53801	8.08904	4.4929	3.2623	7.38828	7.7301	6.32881	5.85063	8.23623	6.14845	7.30805	5.23272	91.3819	high
GSM249844	5.58904	1	7.22551	5.34494	7.69625	7.72895	5.6748	7.11491	8.29025	6.71203	5.80681	5.83112	9.61447	8.43967	4.8855	3.90503	7.49608	7.76014	7.76506	6.41662	10.0537	7.56349	7.26372	6.5631	91.4596	high
GSM249741	9.12329	1	8.16205	4.91598	7.21053	7.65378	5.55839	5.96308	7.8148	6.29247	5.95629	6.29176	8.991	8.24843	5.13878	4.34387	7.83806	8.30792	7.5811	6.05447	9.28588	6.38387	7.1478	6.28692	91.6207	high
GSM249867	1.39726	1	8.71983	5.67889	7.36981	8.38392	6.82559	6.01966	8.94645	6.5551	6.77654	6.48296	9.36385	8.66249	5.55561	5.64738	7.34945	8.44763	8.25311	6.3552	9.78656	6.92028	7.32433	7.58888	91.7666	high
GSM249775	3.28767	1	8.02715	5.05001	7.80594	7.60306	6.01758	6.05129	8.28351	5.43561	5.45783	6.42422	9.94029	8.03721	4.4858	4.47569	7.26343	8.26035	7.62754	6.23184	8.75966	6.47083	7.73406	7.21741	92.0657	high
GSM249928	3.28767	0	7.57285	5.09326	7.44714	8.07914	5.32223	6.42618	7.12827	4.78125	5.62672	5.72886	8.15449	7.3648	4.78316	3.98264	7.79326	7.14314	7.0999	6.09884	7.59067	6.17811	7.6775	6.73343	92.779	high
GSM249745	5.67123	1	8.21046	5.30253	8.22668	8.31319	5.81658	6.15908	8.38737	7.47511	6.43122	5.95946	9.58672	8.4469	6.06889	3.87491	7.06045	8.68938	8.24546	6.20263	10.1701	6.5904	6.73137	7.33692	93.0071	high
GSM249737	2.63014	1	9.44673	5.15818	7.90412	8.56543	5.78405	6.15497	9.75235	6.46278	7.09023	6.09108	8.76298	8.13339	5.67932	4.18556	7.44751	9.74492	7.73603	6.28199	9.2348	7.0994	7.20001	6.92797	93.0119	high
GSM249837	5.34247	1	7.63224	4.8184	7.46867	7.65541	5.5191	6.2897	7.44531	6.65613	5.86208	5.652	8.69987	8.37881	5.02967	3.61027	7.9639	8.56787	6.56845	6.21462	9.75413	6.86618	7.27405	6.9374	93.0177	high
GSM249786	1.64384	1	7.78023	5.00536	8.26364	7.05664	5.74215	5.96677	7.37894	4.56132	6.04579	5.66311	8.2424	7.396	6.15283	3.82124	7.1265	6.92816	8.54692	6.34564	10.0537	6.99321	7.4855	5.93445	93.1908	high
GSM249956	1.31507	1	8.39547	5.49497	7.95064	8.43951	6.26314	6.11007	8.31911	5.72337	6.23787	5.95349	9.26287	7.98826	5.09925	4.04484	7.60499	8.84564	8.22695	6.32337	10.1213	6.8149	7.52411	7.21054	93.3258	high
GSM249881	2.38356	0	8.80278	5.5572	7.74701	6.71068	4.88454	5.74859	8.37996	5.74375	6.2246	5.30924	7.84366	7.91887	5.52445	4.54585	7.60762	8.52127	7.7405	6.00564	10.0095	6.4016	6.88634	4.75108	93.4677	high
GSM249869	3.94521	0	8.17258	4.98931	7.6341	8.0539	5.44129	6.47305	7.97022	6.1773	6.1144	5.60332	8.4215	8.38111	5.79469	3.21951	7.9151	8.38704	7.56283	6.28253	9.75413	7.24658	7.03288	6.75253	93.5399	high
GSM249971	1.9726	1	7.90325	5.55151	7.34201	9.03891	5.45308	6.41808	8.02599	4.98902	6.04556	5.67449	8.47494	7.42608	5.11775	3.58196	7.51689	8.32493	7.30452	6.26509	8.72122	7.1449	7.1967	5.79418	94.2188	high
GSM249836	5.91781	0	8.91893	4.97392	7.53117	8.90585	6.27539	6.11202	8.45345	6.46448	6.9435	6.65813	9.24272	8.73819	4.62144	4.10354	7.03648	8.44905	7.54343	6.28099	10.6265	6.9796	7.56917	7.51459	94.295	high
GSM249838	5.0137	1	9.30528	5.04127	7.26046	8.77951	5.88638	6.21155	9.14162	5.8327	6.44381	6.70278	8.93071	8.18767	4.98739	5.1986	7.21389	8.45521	7.17457	6.09487	10.6754	6.61829	6.90581	7.49791	94.7335	high
GSM249922	2.63014	0	9.45015	5.2621	7.65491	9.37189	5.86714	6.63051	6.89242	6.32377	5.84741	5.15067	8.11688	7.86566	5.05828	3.76787	6.79035	6.87852	6.02505	6.18996	7.73463	7.05889	7.10269	5.00192	94.9474	high
GSM249768	2.30137	0	7.4979	5.24289	7.20771	7.3652	5.81961	5.89887	8.22536	5.51381	6.40067	5.80851	9.21162	8.20455	5.14546	4.16439	8.16164	7.70773	7.5896	6.68412	9.44157	7.06267	7.45173	6.49953	95.2507	high
GSM249872	1.72603	1	9.18544	5.25289	8.0269	8.11849	6.01231	6.179	10.042	5.9134	7.56407	6.38733	8.68872	8.08378	5.44694	4.26761	7.80999	9.48033	7.95553	6.08638	10.4174	7.22663	6.80132	7.09665	95.545	high
GSM249770	3.53425	1	8.24788	5.69228	8.08044	9.69505	6.09262	5.6662	8.96854	6.75231	5.97852	5.68775	8.86502	8.11871	5.77861	4.47751	7.70266	8.16933	8.02543	6.28917	8.91497	6.79478	7.40583	5.95033	95.6692	high
GSM249864	0.986301	1	7.09107	5.55686	7.66588	7.5485	4.9498	6.05011	7.06445	4.54939	6.09572	5.08988	7.84366	8.23445	4.3047	5.61979	7.58668	7.59884	6.65481	6.12514	10.4363	6.31881	7.18104	4.51081	95.7229	high
GSM249822	2.05479	1	8.40858	5.31926	7.43515	7.79694	6.4889	6.36024	8.40699	5.76946	5.95816	6.33269	9.17694	8.2549	5.56201	4.63189	7.11976	8.39912	7.72496	5.99842	9.37037	6.8047	7.20164	7.00122	95.8265	high
GSM249871	3.53425	0	8.03306	5.58767	7.32628	7.73185	6.00564	6.14955	8.632	7.11212	6.73303	5.90489	9.2287	8.69369	5.98468	5.30229	8.06951	8.74321	9.12292	6.46656	10.4554	6.88786	7.75526	8.27269	96.0026	high
GSM249759	1.89041	0	9.03462	5.43674	7.57682	8.56543	6.57723	6.19551	9.56938	7.36343	7.34402	6.23643	9.10755	9.20727	5.09063	4.53483	7.11584	9.03374	7.82059	6.11595	9.85224	7.13806	7.10468	8.08512	96.2405	high
GSM249815	3.61644	1	8.6086	5.30674	7.55291	8.40334	6.13477	5.454	9.11671	6.58327	6.50078	6.03942	9.31796	8.5912	5.08711	4.708	7.51885	8.86902	7.51964	6.35599	10.5153	6.57043	6.94614	7.386	96.6135	high
GSM249990	3.53425	0	8.95761	4.53971	7.23568	10.1217	6.00728	6.13107	8.03372	5.68405	6.25578	5.94581	9.05853	8.17484	4.79763	3.76062	7.34706	7.99986	6.77723	6.52922	8.87733	6.63517	7.29085	6.97325	96.9424	high
GSM249918	2.46575	0	8.81093	5.37123	7.99261	6.39784	6.44713	6.79271	7.87509	5.34262	5.95841	5.37913	8.66531	8.08987	5.12474	3.13312	8.11092	8.07106	8.67607	6.13251	9.81906	6.77675	6.57493	4.8812	96.9989	high
GSM249725	3.61644	0	8.36123	5.05308	7.25336	7.59415	6.13771	6.29927	9.19904	7.13805	6.64149	5.7325	8.6171	8.21992	4.90771	3.52838	7.86708	9.05263	6.94287	6.05369	10.5361	7.14461	6.78779	7.05537	97.3797	high
GSM249730	2.9589	0	7.4503	4.88416	7.69082	7.81945	5.66177	6.3523	9.0783	6.63813	6.61393	5.67691	8.46202	8.22075	5.08116	3.57261	7.99225	8.98593	7.6835	6.30944	10.3343	7.26314	6.67437	6.92291	97.4366	high
GSM249895	2.46575	0	8.80445	5.01959	7.58827	10.0025	6.39941	6.42425	8.19544	6.13936	6.51388	6.47614	9.43683	8.66848	5.13218	4.16038	7.96213	8.56063	8.11622	6.49822	10.4949	7.26687	7.45305	7.56766	97.5714	high
GSM249850	2.21918	1	6.40243	5.37808	8.00511	9.14663	5.24435	6.23022	8.27098	5.84096	5.93872	5.983	7.96387	7.7662	4.51389	3.99468	8.08592	8.69118	6.79239	5.89594	10.8114	6.42233	6.99099	4.81389	97.6459	high
GSM249830	2.63014	0	8.00622	5.44586	7.81429	7.44529	5.52642	5.77782	7.84076	5.53205	6.61953	5.90935	8.37488	8.44202	4.69438	4.15373	7.90841	8.27788	6.62175	6.14109	10.3343	6.84732	7.39424	6.68891	97.6852	high
GSM249739	3.45205	1	8.83814	5.12553	8.23645	8.98584	5.68988	5.89585	7.99218	5.63118	6.11245	6.72929	9.01525	8.22257	5.00851	3.53056	8.5971	8.54092	7.28157	6.64333	10.3962	7.11822	7.64135	6.40956	97.8249	high
GSM249729	1.15068	0	8.04402	4.73134	7.17684	9.81707	6.6481	6.00345	8.10591	6.34945	5.73573	5.87862	9.17382	8.58261	5.36336	3.98047	7.90754	7.95262	7.97655	6.42957	10.2205	7.17334	6.81507	6.75998	97.9151	high
GSM249975	3.61644	0	8.77352	4.99257	8.42819	9.02821	6.1574	5.8424	8.62518	5.89272	6.13064	6.03434	9.23214	8.37323	5.78249	4.37271	7.29178	8.97132	6.98661	6.10186	10.1213	6.33099	7.75789	7.47017	98.1494	high
GSM249925	1.15068	1	8.44997	5.00226	7.60236	8.29505	5.86227	6.00298	8.32459	5.95981	6.28882	5.96532	9.22535	8.91356	5.083	5.55586	7.34245	8.05041	7.37024	6.23536	10.5153	6.29254	7.15957	7.17946	99.3062	high
GSM249834	0.410959	1	7.82581	5.02706	7.39745	8.53683	5.68496	5.75184	7.97236	6.34527	6.53851	6.30124	8.79176	8.2549	4.71093	4.08997	8.12749	7.93834	7.67257	6.38031	10.2908	7.31332	7.34778	7.37954	99.3576	high
GSM249945	1.47945	0	8.08085	5.29532	7.902	7.61017	6.23379	6.4021	8.86847	6.9437	6.73783	6.03942	9.13224	8.98242	4.52807	3.99594	7.11558	8.16232	8.58898	6.42852	10.0966	7.42444	7.69733	7.41878	99.4365	high
GSM249944	2.54795	0	8.40034	4.91001	7.41021	7.98058	5.96431	6.24908	7.83101	5.45176	6.19429	5.56426	8.95774	8.07505	5.39131	4.35654	7.64791	8.39753	7.86942	6.3874	8.8097	6.86283	7.32734	7.08255	99.797	high
GSM249757	1.56164	1	9.20665	4.93623	7.42328	8.33771	5.65322	6.2271	8.50987	6.44794	6.26831	5.74819	8.88341	8.50279	5.19624	4.16756	7.04433	8.23837	7.64407	5.97871	9.88735	6.89428	7.43475	7.30267	100.214	high
GSM249997	3.53425	1	8.11911	5.00471	7.3591	7.64848	5.85564	6.18644	8.49204	5.87705	6.41715	6.74985	9.10755	8.33407	4.93227	5.00559	7.96087	7.78436	6.84987	6.29481	9.86876	7.01413	7.23211	7.87471	100.785	high
GSM249742	1.31507	1	8.44246	4.98085	8.09563	7.8489	5.96759	6.07403	8.15232	5.75439	6.87856	6.14644	8.74132	8.45422	4.80058	3.5935	7.93507	8.29393	7.72144	6.19649	10.5569	6.76903	7.31052	7.11541	100.885	high
GSM249756	1.89041	0	8.83976	4.96473	7.93283	9.23436	6.03191	5.95756	8.35922	6.20184	6.20075	6.05523	8.34725	8.47091	5.13893	4.4292	7.27278	7.98414	6.99392	5.90423	9.2348	6.4358	7.1318	7.02916	101.371	high
GSM249941	1.89041	0	7.63092	4.81201	7.00971	8.09629	5.58743	6.24161	7.99923	5.0747	5.81409	5.59251	7.62975	8.53923	4.61178	3.43827	8.35501	7.65069	7.62335	6.08108	8.42313	6.31812	7.04674	6.35401	101.722	high
GSM249852	2.71233	1	8.23942	5.9528	7.73458	8.32831	6.60074	6.15977	8.43369	7.36035	6.33718	6.00053	9.20823	9.12198	5.14083	6.62738	7.29835	8.32305	8.68491	6.2997	9.34349	6.90616	7.3642	7.90359	102.43	high
GSM249748	0.986301	1	9.26101	5.09254	8.1339	8.81074	6.2885	5.92066	9.40696	6.60135	6.89159	6.15587	9.44109	8.69369	5.37223	4.1496	7.53859	8.93948	8.22093	6.28227	9.62856	6.84846	7.29961	7.20817	102.493	high
GSM249804	3.28767	1	8.60207	5.65829	7.40748	7.56526	5.80943	5.71272	8.18864	5.55266	6.29976	6.26788	8.81064	8.37988	4.47851	3.47687	6.30773	8.72895	7.37918	6.13099	10.4554	6.1779	7.0652	5.33729	103.146	high
GSM249983	1.15068	1	7.86102	5.02911	7.61694	8.86031	5.26873	6.90992	7.4548	5.49334	5.59391	5.74584	8.86983	7.8319	4.8217	3.96182	7.47365	8.32178	7.21494	6.01624	8.82115	7.24589	7.07455	5.70846	103.194	high
GSM249761	1.80822	0	8.90389	4.79393	7.2884	8.39827	6.11547	6.36774	9.08042	5.43607	6.77096	5.80652	8.80415	7.7348	4.57494	3.93467	8.0715	8.53001	8.01241	6.61042	10.4174	6.87273	6.84413	7.27982	103.328	high
GSM249855	1.72603	1	8.62879	4.37279	6.82113	6.61462	4.69071	5.49815	6.9613	4.1121	5.88727	5.95871	7.52302	7.80833	4.15291	3.22586	7.56786	6.34387	5.9672	5.7303	9.11222	6.15161	6.86293	4.7107	103.497	high
GSM249873	4.19178	0	7.93895	5.77986	8.40776	7.65491	6.19385	6.56618	8.63867	7.97409	6.91843	6.44406	8.9451	8.53311	5.19036	4.33375	7.84966	8.84089	8.59384	6.23083	9.64171	7.26151	7.64057	8.06596	103.657	high
GSM249728	2.9589	0	7.18649	4.95307	7.37946	8.73604	6.66208	6.24036	9.38127	7.64305	5.9475	5.9111	8.8447	8.36885	5.2076	3.69664	8.06174	9.24286	7.72585	6.28999	10.3768	7.55825	6.66464	7.50492	104.023	high
GSM249716	1.47945	0	7.71963	5.04856	7.61658	8.26655	5.48528	5.88534	8.40699	6.12523	6.39813	5.48836	8.41211	7.84448	5.07124	4.31688	8.03081	8.69784	8.24405	6.34564	10.1213	7.32883	7.05251	7.57563	104.068	high
GSM249876	4.84932	0	8.79463	5.35706	7.7131	8.78123	6.62829	5.77227	9.72194	6.17309	7.25034	6.25641	9.21826	8.52299	5.05355	5.01055	6.96107	9.29092	7.83332	6.29351	10.3343	6.83141	7.38873	7.89737	104.315	high
GSM249780	2.71233	0	7.9724	5.04789	7.683	8.85197	6.41026	6.24318	7.88527	6.0291	5.92453	5.89311	9.30264	8.75151	4.94956	3.95739	7.72446	7.99244	7.8679	6.20554	9.06098	7.35678	6.57135	7.41787	104.63	high
GSM249719	0.410959	0	7.06409	5.24359	7.32596	8.87331	6.39665	6.30882	9.08446	7.61296	6.84903	5.60941	8.82962	8.52299	4.69732	4.61342	7.68387	9.00399	7.30596	6.19246	10.5153	7.3175	6.78493	7.13532	104.935	high
GSM249985	3.45205	0	7.901	5.08169	7.07858	9.50845	7.62827	5.87495	8.54639	6.44756	6.37443	6.0945	10.2269	8.26636	4.37	3.28648	7.43306	8.39368	6.38157	6.11219	9.21348	6.67331	7.15048	6.23345	105.661	high
GSM249937	0.90411	0	9.65201	4.68362	7.74773	6.12284	4.79748	6.12554	7.24077	5.15114	5.6067	5.92653	7.56354	8.36997	4.43725	3.46344	8.1884	7.00719	7.04497	6.1401	8.50062	6.47631	7.21052	7.0118	105.828	high
GSM249987	3.36986	0	7.68207	4.87536	8.04923	8.68617	6.53862	5.86579	8.79912	5.33669	6.39259	5.73275	8.83174	7.57005	5.26661	3.05234	8.1675	8.60986	7.06902	6.41559	9.56704	6.59183	7.46171	6.1384	105.945	high
GSM249821	0.739726	0	8.96373	4.91145	7.3313	8.98334	6.32242	6.14149	8.76845	6.10276	6.80792	6.76818	8.98342	8.3319	5.21182	4.14288	7.42842	8.49974	8.1438	6.256	10.145	6.86454	7.24803	7.60124	105.987	high
GSM249792	3.69863	0	8.39645	5.46022	7.80396	8.49621	5.68847	6.29093	8.31988	5.71351	6.03232	5.92726	8.51294	8.10256	4.84652	3.64892	7.77995	8.45106	8.3931	6.31548	10.2908	7.35572	7.07203	6.60149	106.127	high
GSM249767	2.21918	1	8.04603	4.80792	7.87343	8.7471	5.29355	6.01848	9.2033	8.56703	6.94888	5.68116	8.8997	8.16845	4.70454	3.7512	7.38561	8.53001	6.56281	6.13396	10.356	7.00354	7.16389	7.83275	106.458	high
GSM249803	1.47945	0	8.45898	4.40595	7.62896	8.85415	6.09701	6.67409	9.03643	5.55173	6.40758	6.21679	8.98342	7.78155	4.51523	4.0759	7.19552	8.93688	7.20416	5.89646	9.90652	7.1413	6.80056	8.06596	106.95	high
GSM249942	1.89041	1	9.51694	5.23801	7.63442	6.97456	5.32388	5.70141	7.91067	5.51562	5.78754	4.98761	8.16604	7.87666	5.07471	4.09567	7.65458	6.72651	7.16903	5.93889	8.58938	6.56293	6.72378	4.89079	107.877	high
GSM249849	0.493151	1	8.69223	4.92571	7.95585	9.09618	5.75701	6.28921	8.00684	6.01506	5.662	5.95997	8.41211	9.01733	4.95069	5.29776	7.79203	8.17247	8.18247	6.03371	10.3768	7.05076	7.12148	6.92291	107.988	high
GSM249841	4.68493	1	8.45898	4.93971	7.72869	8.32226	5.56235	6.0168	8.09738	5.82522	5.85971	5.00694	8.16509	7.76568	5.26867	3.72555	7.64822	8.0058	8.12118	6.4619	9.43226	7.03025	7.57289	6.03223	108.028	high
GSM249994	1.23288	1	7.50784	5.9712	7.76303	8.04776	6.27711	6.54263	8.4346	6.06344	6.4861	7.05924	8.79176	9.03576	5.47827	5.84216	7.50451	8.30238	9.48862	6.3145	10.3343	7.27791	7.39676	8.36308	108.113	high
GSM249806	1.89041	1	8.43591	5.07251	7.60544	8.21911	6.02206	6.34068	9.59138	6.05448	7.08286	6.28534	8.8447	8.13572	4.48508	4.09129	7.56193	8.96398	7.78521	6.07679	10.7244	6.79982	7.42262	6.93809	108.513	high
GSM249919	1.80822	1	8.30687	5.18872	7.55453	8.35715	5.97785	6.09473	9.0885	5.97703	6.1867	5.652	8.94259	8.6777	4.40825	3.70736	7.14272	8.75968	8.31952	6.32414	9.77056	6.91856	7.7	7.12619	108.667	high
GSM249824	1.39726	0	8.13073	4.98894	7.58061	8.19371	5.71415	6.15258	8.64102	4.71115	6.06566	5.4078	8.29014	8.14144	4.88754	4.20527	7.65247	8.53615	7.96864	6.15233	10.356	6.5833	7.61229	4.98342	109.052	high
GSM249906	3.61644	1	8.43704	6.10108	7.88183	8.21803	5.86207	5.91135	9.00895	5.72931	6.62748	6.88428	8.83174	8.39829	5.69302	7.15551	6.94032	9.08778	7.45897	5.99337	10.2205	6.85154	7.15101	7.32179	109.131	high
GSM249999	6.65753	1	9.06164	5.07806	7.71239	7.39237	4.97799	5.75113	9.88575	4.98193	6.36768	5.55843	7.72181	7.92411	4.69363	3.2743	8.11923	9.5099	7.78569	5.91523	9.10015	6.41892	7.39487	5.08866	109.377	high
GSM249785	2.30137	0	7.40848	5.04929	7.08563	7.10014	5.88499	6.18003	9.10042	4.36069	5.98167	5.40412	7.65424	7.74909	4.31531	3.468	7.53202	8.53536	8.31952	5.80013	10.65	6.8403	6.81877	6.05858	109.851	high
GSM249765	3.12329	0	9.10764	5.94245	8.254	6.80982	5.52995	6.35325	8.79912	7.10093	6.80105	5.68358	8.3197	8.44956	5.4611	3.371	6.69952	8.3917	7.56839	5.99261	10.5153	6.47583	6.96352	6.72479	111.312	high
GSM249982	1.80822	1	8.09196	4.71855	7.71167	8.40443	5.82962	6.76192	9.0146	7.35853	7.11627	6.78488	9.22174	8.23162	4.79263	3.77965	7.71826	8.74535	7.58836	6.26614	10.5796	7.43829	7.35256	7.62527	111.321	high
GSM249823	5.34247	0	9.21994	5.91225	8.02457	8.70538	7.18905	6.04841	9.67742	8.18838	8.30027	7.06737	9.10755	8.36112	6.29462	6.91664	7.28192	9.27606	8.10881	6.2866	10.4174	6.99772	7.22935	8.62247	111.447	high
GSM249921	1.9726	1	7.67707	5.51537	8.0735	6.35209	5.60991	6.05178	7.6714	5.25357	5.9305	6.14771	9.17694	8.8687	4.82979	4.36638	7.56558	7.42385	7.21819	6.62898	9.66841	6.88464	7.21438	6.97356	111.664	high
GSM249783	0.657534	0	7.30012	5.298	6.83236	8.3331	5.57289	6.18003	7.73962	7.12741	5.87023	5.79341	9.74008	8.62491	4.6688	3.22625	8.1578	7.76121	7.11038	6.30518	8.83666	7.38323	7.08743	6.77503	111.982	high
GSM249911	1.64384	1	8.86385	4.85113	7.56848	8.27868	5.97856	6.36991	8.24942	6.64713	6.89525	6.48178	9.06129	8.78293	4.68343	4.2316	7.64454	8.63751	8.35355	6.19676	10.1213	6.85011	7.3454	6.79983	112.019	high
GSM249845	2.13699	1	8.65797	5.02534	7.89297	8.793	5.68259	6.16173	8.63421	5.88439	6.33741	6.17725	8.72411	8.53651	5.06016	3.76183	7.78493	8.05188	7.79734	6.38004	9.7244	6.8047	7.20001	6.79706	112.575	high
GSM249853	4.27397	1	8.73172	6.17699	7.58928	8.62084	7.18405	6.13059	9.43424	6.93458	6.71193	7.43497	9.40745	8.84761	6.45221	7.1775	7.58026	9.14861	7.88366	6.31022	10.0095	6.9796	7.38368	8.88503	112.846	high
GSM249843	3.69863	1	9.21994	6.05982	7.85657	8.56973	7.01154	6.47533	9.90872	7.38344	7.66348	7.25481	9.17382	8.38693	6.05346	7.01479	7.88277	9.4711	8.57064	6.44919	10.145	7.34008	7.12923	7.86089	113.194	high
GSM249969	2.87671	1	8.41064	5.20696	7.47368	8.76986	5.11419	6.36873	8.85219	5.12881	6.92959	6.16822	9.13224	8.20031	5.51115	3.94786	7.24752	8.83064	6.6342	6.11939	10.4174	6.46428	7.30262	7.0927	113.328	high
GSM249931	0.0821918	1	8.45211	5.20906	7.75679	9.25015	6.00523	6.07069	9.43115	5.02756	6.89494	6.33793	8.79799	8.17298	4.72063	4.9297	8.06605	9.0366	7.45781	6.53654	10.0755	6.92412	7.31761	7.21336	113.448	high
GSM249847	4.10959	1	7.03638	5.30253	8.43215	8.69833	7.17499	6.29404	9.0885	6.48775	6.63655	5.35665	8.71874	8.27114	4.40097	3.56061	8.4116	9.00537	7.34644	6.44815	9.52266	7.18384	7.31292	6.70625	113.472	high
GSM249839	0.657534	1	7.21508	4.85687	7.75371	8.35531	5.45772	5.88817	9.19238	4.69968	6.02558	5.8136	8.4939	7.84024	4.35093	3.04286	7.97689	8.85852	7.00265	5.80441	10.6994	6.88096	6.52566	6.22177	113.574	high
GSM249805	1.31507	1	8.32768	4.76132	7.6805	8.81663	6.28482	6.00915	8.56089	6.43708	6.29088	6.04306	9.20499	8.49148	4.44224	3.629	7.1208	8.34442	8.12538	6.08418	9.57954	7.06206	7.43868	7.4039	114.028	high
GSM249882	5.67123	1	7.61022	5.18697	7.80594	8.58647	5.89349	6.09035	9.23607	6.03861	7.39291	5.74736	8.66531	7.94566	5.50511	3.39149	7.93976	9.63609	8.27888	6.03148	9.64171	7.12432	6.03263	5.96266	114.086	high
GSM249819	1.64384	1	9.11708	5.22665	7.61081	9.10743	5.56029	6.05698	9.06664	5.87678	5.65649	5.9118	8.22395	8.42678	4.59051	3.37903	7.39477	8.72509	8.79534	6.23108	10.2434	6.40779	7.7017	5.79805	114.622	high
GSM249827	3.12329	1	8.97983	4.27752	7.88014	8.70538	5.40464	5.93324	10.2892	5.38342	6.48919	5.93797	7.85608	8.20821	5.30868	3.534	8.35175	9.72772	7.30667	6.00044	9.7244	6.59089	6.72304	5.91658	114.748	high
GSM249970	1.64384	1	7.65286	5.306	7.44863	8.15212	5.89164	6.97756	7.88869	6.05893	6.52208	6.24646	8.32434	8.73985	4.84924	3.94611	8.10426	7.86402	7.24304	6.13657	9.30145	6.45237	7.06168	6.38614	115.007	high
GSM249854	7.47945	0	8.46005	5.25681	7.73052	9.50435	6.34879	6.29283	9.84327	6.62809	7.54947	6.43714	8.8929	8.55134	5.10192	4.60093	7.51622	8.94887	7.94269	6.22513	10.1701	6.87499	7.23935	7.66315	115.019	high
GSM249929	1.80822	1	8.66203	5.31437	7.96023	8.42141	5.37366	6.1654	7.39306	6.26671	5.82249	5.22369	8.63042	8.42792	5.49844	4.19328	8.19781	8.06533	8.01465	6.02976	8.12902	6.6652	7.12473	5.00686	115.497	high
GSM249962	2.54795	0	8.40646	5.29598	8.1636	8.71794	5.90468	6.60969	9.73428	7.8249	7.28242	6.21103	8.32082	8.9366	4.52127	3.7472	7.44013	9.39342	7.8087	6.09836	10.7244	6.77012	6.44382	7.72591	115.54	high
GSM249923	0.246575	0	7.35507	5.32231	7.42206	8.60818	5.79833	6.24341	7.9065	6.80742	6.11681	6.00247	9.28393	8.94933	4.8209	3.31486	7.81324	7.94781	8.50164	6.13477	9.65465	7.06766	7.21984	7.02381	115.614	high
GSM249743	1.47945	1	8.72128	4.95717	8.05793	8.97831	5.38999	6.03976	8.46689	8.13976	6.74604	6.81354	9.41596	8.49782	5.37694	3.46468	7.54966	8.47099	7.1497	6.315	10.7244	6.57573	6.87938	6.74103	116.091	high
GSM249946	0.90411	1	8.00563	5.21938	7.34908	9.0712	6.33617	6.54263	9.26528	4.97032	6.05957	5.98979	9.03172	8.30586	5.29737	4.01475	8.36089	8.9282	8.84002	6.16024	9.85224	7.38822	6.73524	6.9714	116.979	high
GSM249947	0.246575	0	8.63284	5.41848	7.89297	8.71794	6.0911	6.21421	9.41927	6.32564	7.04809	6.47745	9.21508	8.91565	4.85384	4.22614	7.39297	8.83412	7.76551	6.2746	10.1963	7.06856	7.04868	7.42336	118.036	high
GSM249744	2.21918	1	8.80445	4.96332	8.03624	8.23264	5.40698	5.9429	8.10107	6.01478	6.31954	5.95447	8.19872	8.87663	4.83319	4.01517	8.34933	7.64248	8.16689	6.34513	8.49777	6.25178	7.48908	5.47045	118.727	high
GSM249902	1.15068	1	6.8148	5.3916	7.73977	7.42232	5.02441	5.74953	9.41313	4.399	6.37196	5.77656	8.18219	8.22892	4.06317	4.98069	8.41647	9.24481	6.59068	5.99086	10.4363	6.15366	7.30872	5.16256	119.009	high
GSM249809	4.19178	0	9.17762	5.02495	7.73977	9.02327	5.99859	6.58377	9.32733	6.18421	7.16212	6.20377	9.34481	8.63794	5.32662	4.12513	7.28883	8.77405	7.63255	6.18562	10.6754	6.61829	7.45173	6.97325	120.371	high
GSM249915	2.46575	0	7.46809	4.83822	7.88426	9.18874	5.98815	6.03049	9.01631	5.83658	6.33166	6.18889	8.89507	8.3536	4.6898	3.78499	7.43706	8.83412	7.24772	6.02225	9.75413	6.74699	7.24514	8.47868	120.414	high
GSM249796	0.986301	1	7.3562	5.01131	7.48357	8.93142	5.69599	5.76348	8.48356	6.34914	5.85326	5.40362	8.92331	8.56973	4.77282	3.69941	7.27821	7.81605	8.05454	6.20334	10.4174	7.05043	6.72778	6.00172	121.064	high
GSM250001	1.23288	1	7.75587	4.82749	7.96238	9.10172	6.02903	5.80441	8.63086	6.72453	6.12799	6.0473	8.404	8.78654	4.77639	3.54727	8.05293	8.03347	8.43784	5.94771	10.2205	6.32694	7.42193	6.92491	121.63	high
GSM249984	1.39726	1	8.89497	5.70564	7.50881	8.4669	6.67451	5.82442	8.81466	7.09173	6.82092	6.85698	9.35993	9.01038	5.07692	5.0578	7.34706	8.07153	8.47507	6.01322	9.36186	6.86034	7.07455	6.93975	122.897	high
GSM249955	1.9726	0	7.93113	4.96926	7.1161	8.94524	6.22414	6.01034	9.13945	6.47611	6.89128	6.47639	9.01525	8.66848	4.39661	4.49075	7.47495	8.86321	7.04194	5.99818	8.67321	7.11628	7.47594	6.00732	123.507	high
GSM249951	0.657534	0	8.60344	5.31298	7.55755	9.23768	6.04077	6.24759	8.59784	6.23508	6.21881	6.20856	9.32953	8.62491	5.06502	4.13887	7.39714	8.56063	8.19217	6.16752	10.7244	7.15203	6.86646	6.64274	123.828	high
GSM249717	2.46575	0	6.58708	4.41864	7.98548	8.92895	5.4947	6.13665	10.0488	5.00255	6.27933	5.74844	7.831	7.97272	4.91033	3.00683	7.79836	9.96303	7.89211	6.14774	10.145	6.9308	6.76779	7.07297	124.068	high
GSM249826	1.47945	0	7.01156	5.19294	7.38287	9.27251	5.71554	6.07356	9.03469	5.03361	6.15604	5.49194	8.67224	8.0137	5.21685	3.32536	8.46015	9.09971	8.62635	6.28867	9.46077	7.02808	7.09144	5.7944	124.633	high
GSM249935	2.38356	0	7.75335	5.31333	7.74414	8.88403	5.61578	6.00467	8.13556	7.00016	6.41387	5.74844	9.44575	8.6547	4.23372	3.67367	7.7002	8.09647	8.76205	6.29713	10.4766	7.27958	7.04151	6.46621	126.021	high
GSM249794	3.45205	0	7.78078	5.11402	8.26029	7.99668	5.35643	6.52822	10.0011	6.29945	6.29928	5.25247	9.19882	8.53112	4.61483	3.58962	7.56558	9.24286	7.56043	6.07302	10.3962	6.74113	7.41609	6.76217	127.604	high
GSM249720	1.89041	0	7.64507	5.22842	7.60161	8.65551	6.09136	6.6449	8.78487	5.23992	6.61953	5.46266	8.66349	8.4077	4.52608	3.79093	7.57669	8.10055	8.28156	6.17097	10.1213	7.47009	6.71283	6.88424	130.397	high
GSM249992	2.71233	0	7.90325	4.62721	7.2619	8.81281	6.43834	6.55378	9.10667	5.95194	6.68437	6.5507	8.81691	8.76186	5.26881	3.84087	7.53396	8.60125	8.16625	6.03774	10.0308	7.52102	6.81084	7.12404	130.625	high
GSM249801	1.47945	1	8.53732	4.65375	7.56047	8.38504	5.70708	6.06082	8.34721	6.50533	6.0938	5.39703	8.90446	9.18951	4.56074	4.04359	7.22192	8.15312	7.78106	6.2171	9.2348	6.44033	7.3592	6.5897	131.33	high
GSM249891	1.89041	0	8.00995	4.8312	7.81663	8.17737	5.42271	6.19941	10.2492	7.83433	6.48712	5.84443	9.1925	8.3319	4.81709	3.91163	7.21195	8.60125	7.99444	6.06334	10.5569	7.02993	7.16222	6.86009	131.402	high
GSM249832	1.23288	0	6.47175	5.04474	8.66706	8.99563	6.15811	6.33117	9.60969	6.08506	6.00054	5.69994	9.11653	8.43855	5.16199	3.65351	7.8034	9.59925	8.8055	6.36589	9.62856	6.56293	6.9712	7.04385	131.523	high
GSM249957	0.986301	0	7.11643	5.07525	8.19942	9.30752	6.043	5.96022	8.13175	6.2499	6.79008	6.43439	9.27319	8.32568	4.54797	4.14399	7.46278	8.55035	8.66652	5.96954	10.5153	6.98114	6.91239	7.43374	132.808	high
GSM249714	3.0411	0	7.09138	4.76058	7.76185	8.97337	5.47645	6.6038	10.2691	5.17295	7.02252	5.73716	8.29362	7.8593	4.3138	3.00232	8.14855	9.74006	8.07953	6.21056	10.0966	7.35396	6.70112	7.11911	133.124	high
GSM249988	0.986301	0	8.17802	4.59809	7.54474	9.01825	5.62707	5.95951	9.37561	5.30616	7.08515	6.18759	8.91105	8.42437	4.71777	3.59728	7.68739	8.90653	7.63771	6.25453	10.1963	6.88492	7.37287	7.57456	134.212	high
GSM249732	1.56164	1	7.65569	5.22153	8.60373	6.72003	5.51885	6.30247	9.2985	5.61445	6.57429	5.97423	8.2424	8.81936	4.82824	3.31108	7.11205	7.99171	7.09618	5.74409	10.5569	6.07074	6.42205	5.38934	136.301	high
GSM249798	4.0274	1	8.11468	4.61755	7.90875	7.2439	5.15201	6.43759	9.0783	5.01664	7.53432	5.55358	7.86595	8.5912	4.91435	3.66132	7.63828	8.84451	7.55694	6.11466	10.4949	6.27845	7.01186	6.1336	138	high
GSM249766	2.87671	1	7.14041	5.22187	8.51394	7.13863	6.14076	6.00206	8.97183	6.85072	6.61736	5.46795	8.78986	8.45422	4.70919	4.02387	7.00049	8.27935	8.20347	6.01247	9.34349	6.20154	7.30628	6.29071	143.08	high
GSM249943	1.06849	1	7.56999	4.67693	7.96325	7.86263	5.73557	6.29404	9.26019	5.83864	6.15778	5.95973	9.18302	9.47298	5.10819	3.30604	7.70371	8.68666	8.3931	6.16501	9.98916	6.58586	7.13561	5.97565	147.546	high
GSM249752	1.06849	1	7.66547	4.7509	7.71939	8.80448	5.62198	6.72549	10.1938	5.75539	6.8218	6.17448	8.8674	9.06501	4.56099	3.67284	7.53039	8.51008	8.28156	6.1907	9.08836	6.49971	7.04427	5.99385	161.432	high

## Sheet: GSE63885
ID	futime	fustat	CXCR4	ACAP1	ZFP36L2	DDIT4	CD44	IDS	ZFP36	ISG20	KLF2	ETS1	ARPC1B	CTSA	SEPT1	CD3G	DDX5	JUNB	FXYD5	RAP1A	UBB	CAST	GNAI3	GBP2	riskScore	risk
GSM1559352	5.95068	1	8.58441	5.46413	7.75312	7.29342	5.73046	6.39661	8.17389	7.24078	6.54479	5.92732	7.9088	7.87175	5.21591	4.80483	7.93413	7.98839	7.02881	6.20257	10.5364	6.66273	7.27276	7.32508	37.5835	low
GSM1559330	3.29589	1	9.20509	6.26967	7.59023	8.90235	6.80528	6.66255	7.79363	7.23299	5.84157	6.20573	8.51831	8.0937	5.40902	4.41171	7.90502	8.2314	7.57066	6.07923	10.7004	6.58984	7.33918	7.29485	47.45	low
GSM1559370	7.66301	1	8.46274	5.2515	7.16621	8.12043	5.54453	6.14304	7.6858	7.23413	5.94362	6.02311	8.84635	8.41255	5.24061	4.18931	7.21232	7.43633	7.1204	6.1238	10.0197	6.8334	7.49216	7.27061	48.7483	low
GSM1559372	7.67397	1	8.43747	5.1376	7.16354	7.16732	5.74909	6.30038	7.65702	6.89678	5.99248	5.72848	8.7685	7.97135	4.59275	3.92093	7.56082	8.10222	6.94679	6.07085	10.2882	6.15573	6.88448	7.23965	49.0003	low
GSM1559362	7.10137	0	8.32937	4.97385	7.13622	7.42704	5.83683	6.49743	7.51296	6.94008	6.46179	5.84431	9.61644	8.10923	4.58344	3.90886	7.98923	7.53705	7.67149	6.33917	10.4423	6.61757	7.48495	7.86384	54.7613	low
GSM1559318	3.04384	1	8.59904	5.41654	7.38912	8.5664	6.17747	6.26677	8.17923	8.1521	6.04774	6.29449	8.31452	7.93832	5.54082	3.64827	6.77801	8.28855	7.38058	5.92603	10.3789	6.66592	7.3352	7.54521	57.9752	low
GSM1559348	1.85479	1	8.29508	5.74345	8.02664	7.73687	7.02179	6.47264	7.57683	6.70629	6.13966	5.65945	8.80195	7.88344	5.31739	4.45331	7.23767	8.01907	7.79377	6.12796	10.0068	6.74127	7.05777	7.02634	59.3912	low
GSM1559357	4.38356	1	8.7087	5.10732	7.31352	8.03946	6.81261	5.86806	8.37287	6.5469	6.21357	6.01837	8.7914	8.40779	5.332	3.71034	7.8508	8.63965	7.46	6.30876	10.0068	6.66193	7.12181	7.30103	67.4137	low
GSM1559369	10.274	1	8.20981	5.01355	7.44082	7.14819	5.59204	6.07778	7.31698	4.15186	5.9312	5.86967	7.85477	7.83306	6.25364	3.22148	7.31114	7.40186	7.64387	6.20437	9.9072	6.31444	7.67277	5.69904	68.9272	low
GSM1559371	8.61644	1	8.73396	5.08856	7.09693	8.49139	5.67273	6.37339	8.13513	7.47061	6.46394	6.07677	8.90931	8.45679	5.34793	3.6999	7.5192	7.80119	7.18905	6.19189	9.22659	6.95054	7.57673	7.22789	70.3179	low
GSM1559325	1.2137	1	9.59936	5.28533	6.87922	8.64544	5.22227	5.81842	7.79595	6.14399	5.93379	5.56188	7.8128	7.39221	4.86266	3.31222	7.63202	8.26238	6.85155	5.90115	9.50221	6.36291	7.00158	5.54542	70.9372	low
GSM1559346	3.26849	1	9.08337	5.54614	7.19387	7.09872	5.31677	6.45637	7.22686	5.67543	5.6221	5.12715	8.41197	7.83138	5.79264	3.42833	7.52632	8.41103	7.1078	6.108	10.1189	7.1271	6.38814	6.20442	71.7066	low
GSM1559329	2.15068	1	8.45667	4.8874	8.0834	7.19662	5.54421	6.1523	7.74299	7.05683	6.20069	5.9132	8.87167	8.33455	4.9561	4.46746	6.81674	8.34168	7.57315	6.26953	10.3157	6.56569	7.59349	6.88807	72.0517	low
GSM1559340	1.86027	1	8.57547	5.1992	7.83568	7.56426	6.79897	6.1135	7.76892	6.07072	6.31835	6.5471	9.40721	8.07033	5.1427	4.68739	6.65029	7.66122	7.22397	6.29876	10.6142	6.78488	7.41449	6.40993	72.4645	low
GSM1559339	3.27671	1	8.27613	5.64414	7.44127	7.68811	6.00103	6.61794	8.47013	7.68562	5.74735	6.60228	9.27208	7.92731	4.92387	2.68459	7.93915	7.75288	7.42421	6.36301	9.81332	6.85972	7.52136	8.44358	74.1562	low
GSM1559355	2.99178	1	7.78774	4.92824	7.9582	7.79991	6.00103	6.2199	7.89701	6.39852	5.97558	6.08077	9.49429	8.10712	4.57865	4.83686	7.18718	8.06568	7.96378	6.26594	10.5053	7.1001	7.26131	7.51915	74.9971	low
GSM1559361	3.43836	1	8.15051	5.61528	7.1478	8.16003	6.24646	6.45385	8.43527	5.92893	5.83906	6.59629	8.06196	7.62407	4.45841	4.23433	7.93413	8.34623	7.64001	6.10244	9.77148	7.22304	6.7817	6.286	75.5276	low
GSM1559367	5.06027	1	9.72161	5.88143	7.31882	7.21181	7.15445	6.53479	9.20262	6.40381	6.14039	5.72154	9.35849	8.00156	5.35341	3.53186	7.63318	7.94101	7.20271	6.24158	9.77148	6.56536	7.20386	5.90464	76.3341	low
GSM1559328	4.30959	1	8.66426	5.69096	7.06646	8.86992	5.93795	6.26517	8.71847	7.32898	6.50228	6.43372	8.92943	8.64681	5.00363	4.67371	7.41115	7.99823	7.61648	6.09853	10.1066	6.84567	7.42326	7.33281	76.3896	low
GSM1559327	3.61096	1	7.13516	4.96012	7.06414	7.65662	5.09492	5.8878	6.89702	5.42866	5.72783	5.73084	7.81941	7.95594	4.96831	3.25837	8.23741	6.78873	6.86756	6.19013	8.94417	5.70065	7.53564	5.17543	76.4184	low
GSM1559305	1.18904	1	8.94267	5.76241	8.33789	9.52255	7.33014	6.65274	8.30533	6.50889	5.60433	7.13928	9.29985	8.04279	4.70375	3.13932	6.94929	8.23469	6.9667	5.74378	10.2482	6.58654	6.40779	8.74602	77.768	low
GSM1559359	4.33699	1	8.07819	5.62449	6.95494	8.00642	5.42835	6.08371	8.50831	6.68284	6.25687	6.00741	8.7914	8.1674	5.13875	4.19309	8.02991	8.34816	6.92822	6.32168	9.53836	6.26773	7.26757	6.1824	78.6398	low
GSM1559306	1.31233	1	8.76328	5.03262	8.15742	7.63246	5.54688	6.37242	8.15157	8.11941	6.06842	5.57189	8.93223	8.44212	5.14122	3.60699	7.25988	7.97772	7.71378	6.18587	10.4423	6.28868	7.72603	7.07597	78.6475	low
GSM1559364	6.35616	1	7.64955	5.18868	7.51476	8.53291	5.89422	6.14423	8.05536	5.95704	6.30347	5.60367	8.40484	7.95594	5.47017	3.17604	7.648	9.09929	7.48666	6.22313	9.82886	6.94604	7.33863	7.70409	78.8591	low
GSM1559338	3.2	1	7.99417	5.04948	7.71385	8.12043	5.79673	6.11744	7.57288	6.15197	5.99137	6.01791	9.52987	8.25001	4.56324	4.90006	7.86075	8.30847	7.29228	6.269	10.5208	7.08361	7.14959	6.97285	79.909	low
GSM1559356	6.4411	1	8.95271	5.07069	7.04894	7.04864	5.50072	6.13793	7.69956	5.24357	5.62074	5.25646	9.11172	7.83907	5.61804	3.50474	7.66418	7.82175	7.51656	6.22129	9.87636	6.36076	7.36279	5.30207	80.7719	low
GSM1559331	1.88219	1	8.31094	5.30345	6.84777	9.25944	6.80839	6.64986	8.28007	7.20583	6.23543	7.11765	8.99632	8.30698	4.81513	3.33638	7.39368	8.40828	7.77042	6.58624	9.87636	7.76902	7.74872	7.72962	82.578	low
GSM1559321	4.2411	1	8.43289	6.09162	7.27426	7.88208	5.80625	6.0369	7.79508	7.28107	6.06292	5.31651	9.09617	8.47695	5.37863	3.25973	7.87989	7.44148	8.11339	5.84432	10.2308	6.44205	6.36765	6.23543	83.5738	low
GSM1559368	6.4274	1	8.05132	4.68237	7.04686	8.1573	5.19364	5.68375	7.63051	4.96709	6.0951	5.75598	8.43808	8.24019	4.69408	3.49688	7.48683	6.84833	7.6383	5.96478	10.6864	5.9461	6.98575	5.04065	84.3749	low
GSM1559333	2.47945	1	8.40315	4.83042	7.87759	8.39936	5.48688	6.63918	8.68243	7.70614	5.91964	6.42185	8.23181	8.37114	4.86232	3.20621	7.51371	8.31266	6.85916	6.08796	10.4915	6.44045	7.57673	7.04756	84.6789	low
GSM1559363	3.43288	1	8.15274	5.17103	7.69074	8.14319	5.5419	5.65302	8.34777	6.60061	5.51131	6.17894	8.66739	8.32504	4.30633	3.71574	7.68342	8.03923	6.69367	6.35426	10.4763	7.02025	7.66724	5.6935	85.2254	low
GSM1559336	1.7863	1	9.14491	5.93277	7.50067	7.74872	5.84511	5.8878	8.13513	6.20529	7.39786	5.8968	8.99041	8.33617	5.56706	5.23681	8.21409	8.07649	8.12136	6.16719	10.6586	6.73876	7.05726	7.88817	85.772	low
GSM1559349	3.76164	1	9.02037	5.69798	8.17215	9.01397	5.7547	6.43213	8.10137	5.65589	6.16381	6.09426	8.43994	8.23122	5.11991	4.17478	7.20958	8.70409	7.27327	6.16228	9.12223	6.63066	7.64548	7.73726	86.2997	low
GSM1559354	5.35616	1	9.08085	5.57608	7.2062	7.53821	5.4458	6.19429	8.24671	5.44173	6.36682	5.43091	8.39021	8.00658	5.06891	4.10235	7.84481	7.39666	8.09451	6.19139	10.2482	6.76423	6.97029	5.76696	86.3737	low
GSM1559313	2.08493	1	8.03092	4.58653	8.23994	8.39769	6.28809	6.03291	8.25441	6.99713	6.21308	5.57608	8.68356	8.38622	4.54132	4.23229	7.2428	7.76394	7.19243	6.12173	9.78025	7.18371	7.27052	7.65958	86.4392	low
GSM1559343	2.75342	1	8.29634	5.7696	8.49719	5.83684	6.05298	6.37536	7.61811	4.70334	6.16033	5.75397	9.13466	7.7032	5.40381	4.55437	7.79137	7.83718	8.12694	6.39726	10.2043	7.33395	7.26188	6.99498	86.5089	low
GSM1559350	3.5589	0	9.24167	5.38595	7.7271	8.23836	5.94537	6.82082	8.9582	5.95447	6.67226	6.0271	9.4465	8.20285	6.40747	5.86025	7.69077	8.67264	8.12136	6.26367	10.7004	7.23329	7.43741	8.19877	87.2429	low
GSM1559342	2.35616	1	8.77506	5.58696	7.72475	8.70218	6.41207	6.22562	8.8447	6.60948	7.31451	5.81353	8.86334	8.2249	5.37558	4.50854	7.53528	8.52269	8.04017	6.50406	10.5364	7.00759	7.16332	7.35443	87.3792	high
GSM1559312	2.0137	1	9.07234	5.50129	7.66503	7.91479	5.82955	6.24983	9.1672	7.63034	7.07707	5.73825	8.60411	8.124	5.35341	4.24547	8.17754	8.32139	8.51117	5.99839	9.55786	6.6646	7.09112	7.13953	88.2313	high
GSM1559309	1.39178	1	6.96291	5.57179	7.26225	7.78329	5.4771	5.71542	7.68017	6.94698	6.27157	6.04107	8.4978	8.33778	5.15678	4.53983	7.55557	8.18695	7.55965	6.22079	10.5967	6.81948	7.37611	6.81716	88.6999	high
GSM1559326	1.92055	1	8.85092	5.36962	7.91705	7.7968	6.01448	6.22209	9.69621	5.87934	7.3723	5.77257	9.0087	8.20042	6.09268	5.12345	7.3241	8.96898	7.44271	6.27956	10.5208	6.42746	7.16479	7.63475	89.0953	high
GSM1559351	4.87671	1	8.45379	5.04536	8.11164	9.35257	6.86231	5.94347	7.78566	6.79771	5.96434	5.43454	9.5753	8.56594	4.2609	3.15124	6.74966	8.44191	7.06923	6.01679	10.3314	6.60687	7.12794	6.4356	89.4912	high
GSM1559301	0.978082	1	8.99393	4.66917	7.45045	8.01717	5.97232	6.35557	7.91748	7.46466	6.3346	6.14486	9.4465	8.67775	4.65268	5.10433	7.87697	8.36495	7.83714	6.41693	9.76329	6.77876	7.65188	6.78015	89.7297	high
GSM1559353	1.7863	1	9.13885	5.71774	8.39202	8.67193	5.96398	5.99996	9.85284	5.75874	6.92038	5.76888	8.98367	7.86643	5.24493	4.20562	7.99972	9.37408	7.66649	6.46654	10.2882	6.56943	7.48442	8.11699	90.8549	high
GSM1559373	10.9945	1	9.03544	5.67704	7.61608	9.47641	5.88143	6.02216	8.21538	8.51146	6.30498	6.37143	8.78856	8.64681	4.80325	4.72396	7.34712	8.80696	7.82291	6.21716	10.4603	6.9966	7.00298	7.69198	90.9184	high
GSM1559311	1.73151	1	9.09727	4.7639	8.2216	8.14464	5.38123	6.0569	7.68017	5.65422	6.61203	6.33837	8.06817	8.37713	4.49166	4.89719	7.04831	7.56555	7.08504	6.39311	10.5967	6.70048	6.97293	6.28924	92.8682	high
GSM1559303	1.13425	1	7.43104	4.94191	8.26098	9.05261	5.59936	7.05712	7.92578	6.21944	5.41792	5.8684	9.24866	7.87913	5.28543	4.95971	7.31342	8.08863	7.26897	5.95669	10.4247	7.09207	7.48823	7.62246	93.031	high
GSM1559307	1.36438	1	9.11061	5.00002	7.21073	7.49691	5.49462	5.83749	7.55052	6.00761	6.24626	6.29166	8.62748	8.36952	4.59487	4.9779	6.92912	8.22225	7.23579	6.14159	9.87636	6.45	7.31553	5.65389	93.8879	high
GSM1559310	1.39726	1	7.9478	4.66657	7.01005	6.71947	5.30138	6.24965	7.80801	5.18722	6.45491	5.49989	7.76021	8.23122	4.77999	3.55376	8.10471	7.21684	7.22889	6.21283	9.93547	6.97427	7.20386	6.00738	94.0206	high
GSM1559366	5.06575	1	7.50516	5.39584	7.51375	7.32856	6.17964	6.62383	7.99368	5.21144	5.89421	6.44557	8.48061	8.85702	4.06575	2.61066	6.84135	7.6621	7.90095	6.02953	10.5053	6.48117	7.18155	8.34415	94.2732	high
GSM1559324	2.40274	1	7.72734	5.09276	7.2374	7.26338	5.02403	5.74428	7.77762	4.32457	6.39757	5.57422	7.39887	8.63691	4.91757	3.93363	8.63158	8.02149	7.26529	6.15304	10.5523	6.1533	7.59056	4.10883	97.4796	high
GSM1559300	0.783562	1	8.8195	5.69149	7.19508	9.64171	6.04609	6.12104	8.90081	7.16868	6.67745	6.61618	9.24866	8.38168	5.65021	5.00348	7.8359	8.59469	8.36658	6.47134	10.345	6.78825	7.31428	8.65443	97.7169	high
GSM1559334	2.77808	1	7.34577	5.16946	7.87636	8.68473	5.1453	6.0532	7.33523	7.58763	5.88577	6.03763	7.22045	8.16847	5.12424	4.02604	6.71274	7.23653	7.42691	5.69378	9.50799	7.13466	6.71671	7.91065	97.9582	high
GSM1559317	3.0274	1	9.20787	4.73311	8.26133	8.91439	5.42469	6.20809	7.98916	7.39595	6.33913	5.59487	8.48257	8.73597	4.41652	4.43999	7.83676	9.08606	6.8806	5.85105	9.65086	6.73554	7.05566	7.50727	99.1975	high
GSM1559316	2.54795	0	8.63493	5.49066	8.11269	8.61988	6.73401	6.14127	9.12669	5.8864	6.43924	6.41873	9.28689	8.41665	5.56066	4.90471	7.39095	8.88161	8.35637	6.42013	10.5364	6.87021	7.43613	8.59278	99.6274	high
GSM1559315	2.16438	1	9.41118	5.35187	7.04078	7.86379	5.99524	5.88407	8.26613	5.57179	6.11225	5.58604	8.06538	8.50702	4.86907	3.62209	8.08386	8.31266	8.29527	6.0999	9.24253	6.59071	7.56251	6.42104	103.182	high
GSM1559360	5.69589	1	7.86254	5.24644	7.6927	8.89517	5.77689	6.59335	8.5556	4.74637	5.82592	5.71439	9.58342	8.25784	4.62109	4.41478	7.97086	8.05802	7.31942	6.38266	9.13407	7.4454	7.26188	6.76892	103.401	high
GSM1559304	1.13973	1	8.50766	4.51454	7.94935	7.99379	5.34388	6.07293	8.03331	6.17301	6.98816	5.72154	9.09233	8.81141	4.7195	4.3578	7.27408	8.16032	7.77598	6.50406	10.3925	7.16477	7.22135	7.62305	105.171	high
GSM1559320	3.11781	1	9.31023	5.3613	7.47194	8.26762	5.40963	5.68468	7.66049	5.93156	5.95441	5.39848	8.4307	8.55464	5.02598	3.36927	7.91097	8.26238	7.89253	6.55516	8.75072	6.79109	7.65424	6.58684	107.42	high
GSM1559302	1.05479	1	8.3929	5.06775	7.15384	8.23399	5.37614	5.87435	7.36734	5.17601	7.01185	5.41836	9.42975	8.22353	4.59257	3.52244	7.67124	7.2106	6.96509	6.24494	9.30153	7.05995	7.29375	4.98689	108.643	high
GSM1559341	3.71781	1	7.52415	5.13461	7.98973	7.85433	7.05864	5.93572	8.2592	6.07521	6.4257	6.33915	9.5958	7.9421	5.30931	4.40698	7.25782	8.30578	8.48356	6.21889	10.2172	6.87284	7.21218	7.10929	109.948	high
GSM1559314	2.15342	1	8.52485	4.92887	7.16354	9.15037	5.91544	5.62434	8.59665	6.14103	5.8365	5.18124	8.06435	7.8186	5.65882	3.976	8.09439	8.62099	7.88532	5.98302	8.26578	6.63738	6.6551	5.0315	110.159	high
GSM1559308	1.38356	1	6.78024	4.58862	7.55241	8.75657	5.31064	6.491	7.7388	4.67103	6.09366	5.91498	8.93223	8.01286	4.59361	4.07378	7.74056	8.30266	7.87198	6.22751	9.94523	7.70715	6.8555	6.00379	111.133	high
GSM1559323	5.13425	1	7.5199	5.94058	7.98527	8.84208	6.00974	6.33749	9.57884	5.42914	6.25102	5.93466	8.49398	7.94826	6.28067	3.06655	8.00277	8.74586	9.10682	6.48176	8.66161	7.41711	6.75437	6.38791	112.017	high
GSM1559345	2.45753	1	7.87065	5.60808	7.56179	8.00543	5.91563	6.05171	8.90649	5.3495	7.06975	5.84544	8.65229	8.37264	5.34276	3.58264	7.05019	8.76541	8.13426	6.2218	9.86709	6.50039	7.24608	7.1195	115.181	high
GSM1559322	4.79726	1	8.0887	5.29236	8.24115	8.13246	6.05587	6.37357	8.78276	6.15165	7.04835	6.27824	9.37767	8.59611	5.47726	4.79736	7.80349	8.86703	8.7357	6.24798	10.0814	7.37767	7.08864	7.2901	117.893	high
GSM1559358	11.1781	0	6.93715	5.57152	7.63218	8.48411	5.73166	5.76927	9.68758	5.96537	6.33913	5.68742	7.61222	7.26812	5.68796	3.16091	8.41907	9.65105	8.96232	6.10674	7.0666	7.24799	6.64321	5.77318	119.298	high
GSM1559365	5.47123	1	8.38144	5.34942	7.12355	9.33585	6.71407	6.13665	8.80636	5.44993	6.312	6.80573	9.61644	8.5087	4.79288	3.02757	7.71673	8.87858	8.0889	6.74513	10.1066	6.92973	7.50231	7.49921	122.123	high
GSM1559337	1.27945	1	7.13664	4.68498	7.41745	9.10371	5.52462	5.9412	8.43111	4.7378	6.35792	5.40001	8.48447	7.78613	6.21129	4.40242	7.62289	8.21935	8.96714	6.00203	8.89375	7.83919	6.38309	6.42219	122.238	high
GSM1559319	3.07945	1	7.96535	4.50763	7.42735	8.79321	5.71361	6.498	9.47781	5.91269	7.0799	6.17099	9.02531	8.29725	4.37673	3.92484	7.22774	9.55062	7.48521	6.35479	10.0814	6.82122	7.13569	7.06149	124.337	high
GSM1559335	1.02192	1	7.22558	4.76671	7.76556	8.03474	5.66978	6.10662	7.84666	6.18432	6.06364	6.30242	8.70658	8.87241	4.71049	3.75286	7.69698	8.06355	7.26021	6.11225	9.35038	7.13283	7.79746	6.22321	125.101	high
GSM1559344	3.4411	1	8.86413	4.9744	8.15851	7.8162	5.58759	5.87369	9.35816	6.03683	6.1525	5.60828	8.47896	8.20807	5.32501	4.26868	7.88429	9.13762	7.63665	6.03975	8.55917	6.55399	6.85014	5.8543	126.199	high
GSM1559332	2.13151	1	8.58906	5.04419	7.56257	9.21532	5.75747	6.22691	9.29338	5.50727	7.36902	6.47121	8.90327	8.38478	4.45358	5.1033	7.51845	8.8719	7.99303	6.24129	10.4763	6.77517	7.52956	7.30928	132.083	high
GSM1559299	0.284932	1	7.1473	5.33949	7.71144	7.01773	5.58066	5.87336	9.55318	7.09736	6.41045	5.85398	9.16912	8.51185	5.48604	3.26389	7.37381	8.75013	8.65321	6.09395	10.5364	6.50419	7.21689	6.55627	139.451	high
GSM1559347	2.92055	1	8.46131	5.3732	8.13617	7.58267	5.5717	6.12996	9.72266	6.22348	7.55136	5.45809	9.23629	8.79693	5.11198	2.96045	7.79767	9.32097	8.70362	6.24054	8.76765	6.58866	7.05137	5.63111	152.671	high
